# Supplementary material for: Joint-tissue integrative analysis identifies high-risk genes for Parkinson’s disease
Source: Front Neurosci. 2024 Mar 21;18:1309684. doi: 10.3389/fnins.2024.1309684 (PMC10991821; doi:10.3389/fnins.2024.1309684)
Supplement: Supplementary file 2 [file Table_1.xlsx]

## Sheet: Contents
Supplementary Table 1	Identification of PD-associated potential genes in 13 brain regions and blood by JTI analysis.
Supplementary Table 2	Identification of PD-associated genes in 13 brain regions and blood by MR-JTI analysis.
Supplementary Table 3	Gene Ontology (GO) function enrichment analysis of PD-associated genes.
Supplementary Table 4	KEGG pathway enrichment analysis of PD-associated genes.
Supplementary Table 5	Identification of PD-associated differentially expressed genes (DEGs) in PD-related datasets.

## Sheet: Supplementary Table 1
Supplementary Table 1: Identification of PD-associated potential genes in 13 brain regions by JTI analysis.															841
Tissues	Brain Regions
	Amygdala	Anterior cingulate cortex	Caudate basal ganglia	Cerebellar Hemisphere	Cerebellum	Cortex	Frontal Cortex	Hippocampus	Hypothalamus	Nucleus accumbens basal ganglia	Putamen basal ganglia	Spinal cord cervical	Substantia nigra	All PD-associated genes after removal of duplicates
Gene Number	n=49	n=54	n=71	n=81	n=78	n=83	n=55	n=64	n=57	n=74	n=61	n=48	n=49	n=174
Genes	KANSL1-AS1	KANSL1-AS1	ARHGAP27	SPPL2C	PLEKHM1	KANSL1-AS1	MMRN1	KANSL1-AS1	KANSL1-AS1	ARHGAP27	LRRC37A2	MMRN1	KANSL1-AS1	KANSL1-AS1
	MMRN1	PLEKHM1	KANSL1-AS1	AC091132.2	SPPL2C	MMRN1	KANSL1-AS1	LRRC37A2	LRRC37A2	MMRN1	MMRN1	CRHR1	MAPT-IT1	MMRN1
	PLEKHM1	MMRN1	MMRN1	MAPT-IT1	MAPT-IT1	PLEKHM1	PLEKHM1	MAPT-IT1	MAPT-IT1	KANSL1-AS1	MAPT-IT1	MAPT-AS1	PLEKHM1	PLEKHM1
	CD38	LRRC37A	MAPT-IT1	AC008105.3	AC008105.3	ARHGAP27	LRRC37A2	PLEKHM1	MMRN1	MAPT-IT1	KANSL1-AS1	KANSL1-AS1	MMRN1	CD38
	MAPT-AS1	CD38	PLEKHM1	FMNL1	FMNL1	LRRC37A2	CD38	MMRN1	CD38	MAPT-AS1	PLEKHM1	DGKQ	MAPT-AS1	MAPT-AS1
	RAB29	IDUA	CD38	LRRC37A2	LRRC37A	CD38	IDUA	MAPT-AS1	PLEKHM1	ARL17A	ARHGAP27	RAB29	DGKQ	RAB29
	TMEM175	RAB29	LRRC37A	MMRN1	KANSL1-AS1	SPPL2C	RAB29	IDUA	MAPT-AS1	CD38	CD38	TMEM175	TMEM175	TMEM175
	SNCA	AC005082.1	SNCA	KANSL1-AS1	LRRC37A2	CRHR1	ARL17A	CRHR1	SCARB2	PLEKHM1	ARL17A	AC005082.1	LRRC37A	SNCA
	KAT8	GAK	MAPT-AS1	FAM215B	MAPT-AS1	RAB29	SPPL2C	RAB29	LRRC37A	CR936218.1	CRHR1	NUPL2	AC005082.1	KAT8
	STX4	CCDC189	RAB29	MAPT	ARHGAP27	ARL17A	SCARB2	TMEM175	RAB29	RAB29	SCARB2	AC135048.3	RAB29	STX4
	DGKQ	AC106886.3	CRHR1	ARHGAP27	MMRN1	IDUA	ZNF646	LRRC37A	TMEM175	LRRC37A	NDUFAF2	KAT8	STX4	DGKQ
	RNF40	STX4	AC005082.1	MAPT-AS1	NSF	AC005082.1	ARHGAP27	AC005082.1	AC005082.1	NDUFAF2	MAPT-AS1	MCCC1-AS1	NDUFAF2	RNF40
	NUPL2	NUPL2	KAT8	ARL17A	HIP1R	HSD3B7	KAT8	NDUFAF2	KAT8	RNF40	AC005082.1	ZNF646	KAT8	NUPL2
	NCOR1	AC135050.1	ARL17A	CD38	TMEM175	LRRC37A	AC005082.1	KAT8	STX4	KAT8	ZNF646	TTC19	NUPL2	NCOR1
	TTC19	KAT8	CCDC189	TMEM175	CD38	NDUFAF2	NUPL2	TTC19	CCDC189	TMEM175	KAT8	ADORA2B	IDUA	TTC19
	KLHL7-DT	KLHL7-DT	NUPL2	GAK	MAPT	KAT8	STX4	CCDC189	NUPL2	AC005082.1	NUPL2	LRRC37A	ADORA2B	KLHL7-DT
	ZSWIM7	TTC19	ADORA2B	RAB29	GAK	CCDC189	CCDC189	NUPL2	ZSWIM7	STX4	LAMP3	KLHL7-DT	KLHL7-DT	ZSWIM7
	PRSS53	ZSWIM7	STX4	FAM200B	SCARB2	NUPL2	MCCC1-AS1	DGKQ	TTC19	AC002553.1	CCDC189	DDRGK1	AC002553.2	PRSS53
	AC135050.3	AC091132.4	ZNF646	HIP1R	RAB29	AC106886.3	ZSWIM7	STX4	NCOR1	CCDC189	STX4	AC135050.3	AC135050.3	AC135050.3
	AC135050.1	ADORA2B	STK39	SETD1A	AC005082.1	STX4	RNF40	ZNF646	AC135050.1	MCCC1-AS1	TTC19	CCDC158	AC135050.1	AC135050.1
	AC002553.2	AC135050.3	AC002553.2	AC005082.1	AC091132.2	MCCC1-AS1	KLHL7-DT	ZSWIM7	KLHL7-DT	NUPL2	AC002553.1	AC002553.2	RIT2	AC002553.2
	CCDC189	AC002553.2	AC091132.4	CCDC62	ARL17A	AC135050.1	ADORA2B	NCOR1	AC135050.3	STK39	MCCC1-AS1	MAPT-IT1	RNF40	CCDC189
	PRSS36	PRR14	NCOR1	KAT8	SETD1A	TTC19	AC135050.3	AC091132.4	ADORA2B	EFNA1	NCOR1	AC135050.6	FAM47E	PRSS36
	KLHL7	RNF40	TTC19	AC139887.3	KAT8	SCARB2	TMEM175	KLHL7-DT	AC135048.3	SRCAP	KLHL7-DT	SCARB2	CCDC158	KLHL7
	AC135050.6	SH3GL2	KLHL7-DT	NUPL2	CCDC189	BCL7C	ZNF668	AC135050.3	ARL17A	BCL7C	STK39	EFNA1	EFNA1	AC135050.6
	TMEM163	VKORC1	ZSWIM7	ZNF668	NUPL2	IGSF9B	AC135050.1	ADORA2B	AC104574.2	ZNF646	ADORA2B	FAM47E	ARL17A	TMEM163
	EFNA1	FAM47E	SCARB2	TTC19	AC135050.5	ZSWIM7	CRHR1	IGSF9B	VKORC1	TTC19	RAB29	PRSS36	AMIGO1	EFNA1
	ZNF391	CTSB	KLHL7	ZNF646	ZNF646	AC002553.2	SH3GL2	AC135050.1	AC002553.2	VKORC1	ZSWIM7	HLA-DRB1	HAVCR1	ZNF391
	MEIOB	EFNA1	VKORC1	IGSF9B	ZSWIM7	VKORC1	VKORC1	AC135050.6	TMEM163	ADORA2B	RNF40	ZNF391	ARSA	MEIOB
	ARL17B	DDRGK1	RNF40	MCCC1-AS1	CCDC62	AC091132.4	ERCC8	RNF40	ATXN7L2	AC091132.4	CTBP1	KLHL7	SCARB2	ARL17B
	ARSA	AMIGO1	ARL17B	ZSWIM7	VKORC1	ADORA2B	ARSA	WNT3	FAM47E	CRHR1	AC135050.3	SEC23IP	ZNF391	ARSA
	KNTC1	NUCKS1	PRSS36	KLHL7-DT	KLHL7-DT	KLHL7-DT	EFNA1	PRSS36	PRSS36	KLHL7-DT	HIP1R	ARSA	AC135050.6	KNTC1
	AMIGO1	ZNF391	FAM47E	ADORA2B	ADORA2B	AC135050.3	IFT172	STIL	AC135050.6	AC135050.3	EFNA1	SCAF11	E2F1	AMIGO1
	OR3A2	CCDC158	SNX17	AC091132.4	IGSF9B	TMEM175	AMIGO1	FAM200B	AMIGO1	ZSWIM7	TMEM175	FAM200B	CTSB	OR3A2
	FAM200B	ARSA	EFNA1	NMT1	AC091132.4	ZNF668	AC135050.6	ARSA	RNF40	NCOR1	FAM200B	OR3A2	FAM200B	FAM200B
	KRTCAP3	NRBP1	ARSA	AC135050.3	AC135050.3	AC135050.6	CCDC158	HSD3B7	DDRGK1	ORAI3	CTSB	DRAM1	ZSWIM7	KRTCAP3
	DRAM1	MEIOB	ZNF391	AC002553.1	CR936218.1	MIR762HG	ZNF391	EFNA1	EXOC5	SCARB2	ARL17B	AKT3	ABCB9	DRAM1
	AC134312.3	SNX17	AC135050.3	SLC26A1	DGKQ	NCOR1	MEIOB	CTSB	CCDC158	FAM200B	ZNF391	AC074117.1	TTC19	AC134312.3
	CTSB	AC134312.3	AC135050.6	SCARB2	AC002553.1	EFNA1	SNX17	ZNF513	ARSA	AC002553.2	AC135050.6	E2F1	KRTCAP3	CTSB
	CENPV	OR3A2	AC135048.3	AC135050.5	CTSB	TMEM163	CTSB	CENPV	WNT3	AC135050.6	CCDC158	CTSB	OR3A2	CENPV
	MCM9	PRSS36	TMEM175	CCDC189	STX1B	FAM47E	ZNF341	E2F1	ZNF391	KLHL7	LEMD3	WNT3	CENPV	MCM9
	NUCKS1	ZNF79	HIP1R	NSF	HLA-DRB1	CCDC158	NRBP1	ZNF391	SLC25A24	CCDC158	ARSA	CENPV	CAPRIN2	NUCKS1
	PPM1G	PPM1G	MEIOB	EFNA1	EFNA1	SH3GL2	LAT	EXOC5	OR3A2	PRSS36	SNX17	PDHB	HLA-DRB1	PPM1G
	TNNI3K	FAM200B	LAT	AC002553.2	ATXN7L2	EFNA3	LINC01102	SNX17	FAM200B	ARSA	OR3A2	TNNI3K	FAHD1	TNNI3K
	FAHD1	RPL3L	PPM1G	FAM47E	PRSS36	ARSA	OR3A2	OR3A2	MCM9	ZNF391	LAT	FAHD1	WNT3	FAHD1
	E2F1	SEC23IP	DRAM1	CCDC158	RNF40	ZNF391	FAM200B	DRAM1	CENPV	FAM47E	DRAM1	AMIGO1	MCM9	E2F1
	SNX17	CENPV	WNT3	ATXN7L2	AC135050.6	MEIOB	DRAM1	CDC42	DRAM1	GPR139	FAM47E	SLC26A9	SEC23IP	SNX17
	LAT	ZNF513	SYCP3	AC135048.3	LZTS3	AMIGO1	NUCKS1	FAM47E	CTSB	MEIOB	ITGA3	PRSS21	KNTC1	LAT
	GALK2	LAT	CTSB	WNT3	CCDC158	LINC01102	AC074117.1	VKORC1	TNNI3K	AMIGO1	PRSS36		TNNI3K	GALK2
		PDLIM2	CENPV	PRSS36	ARSA	NRBP1	CENPV	GIN1	AC020915.1	OR3A2	TNNI3K			LRRC37A
		TMEM163	SLC30A10	EXOC5	FAM47E	CTSB	AC104113.1	CAPRIN2	SLC25A21-AS1	WNT3	E2F1			IDUA
		FAHD1	CCDC158	VKORC1	ZNF391	NOD2	FAHD1	FAM219A	FAHD1	DRAM1	CENPV			AC005082.1
		TNNI3K	AC074117.1	ARSA	WDR86	ZNF79	KRTCAP3	CCDC158	E2F1	IFT172	AC074117.1			GAK
		KNTC1	SLC26A1	ZNF391	IFT172	LAT	CDC42	LAT	MEIOB	TNNI3K	NUCKS1			AC106886.3
			NDUFAF2	SYCP3	SYCP3	SLC26A1	PDLIM2	TNNI3K	CAPRIN2	KNTC1	AMIGO1			AC091132.4
			ZC3H7B	SNX17	FAM189B	NUCKS1		AC074117.1	NUCKS1	HMBOX1	FAHD1			ADORA2B
			ITGA3	AC135050.6	EFNA3	DRAM1		FAHD1	TUFM	CAPRIN2	HLA-DRB1			PRR14
			KRTCAP3	NRBP1	AL031118.1	AC135050.5		CRLS1		CENPV	ZC3H7B			SH3GL2
			TNNI3K	MCM9	MCCC1-AS1	OR3A2		AMIGO1		AC009242.1	GALK2			VKORC1
			FAHD1	AL031118.1	AMIGO1	RNF40		PAM		PAM	FBXO34			FAM47E
			TMEM163	DGKQ	FAM200B	CENPV		BIN3		DYRK1A	TMEM163			DDRGK1
			SEC23IP	RNF40	AMPD3	AC074117.1		AL161729.1		ATP11A				CCDC158
			AMIGO1	CTSB	AC074117.1	ZC3H7B		AC016727.1		NUCKS1				NRBP1
			NUCKS1	AC074117.1	ASF1A	PRSS36		AC105271.1		KRTCAP3				ZNF79
			GFER	CENPV	NUCKS1	TMEM217				SLC26A1				RPL3L
			BIN3	HLA-DRB1	CENPV	FAM200B				SEC23IP				SEC23IP
			FAM200B	ASF1A	RETREG3	TNNI3K				ERCC8				ZNF513
			HOPX	AC008124.1	NRBP1	AC104113.1				LAT				PDLIM2
			OR3A2	RETREG3	NGB	AC134312.3				MCM9				ARHGAP27
			HLA-DRB1	GAL	MCM9	PDLIM2				FAHD1				MAPT-IT1
			FLNB-AS1	E2F1	FAHD1	IFT172				ZYX				CRHR1
				AMIGO1	E2F1	KRTCAP3				DISP3				ARL17A
				AC009242.1	KRTCAP3	PPM1G				GALK2				ZNF646
				MEIOB	DHX57	SEC23IP				CTSB				STK39
				FAHD1	AC073346.1	FAHD1								SCARB2
				AC016727.1	AL161729.1	CDC42								AC135048.3
				BIN3	AC016727.1	HLA-DRB1								HIP1R
				PODXL2	BCL7C	FLNB-AS1								WNT3
				DRAM1		DHX57								SYCP3
				CYLD		C20orf194								SLC30A10
				FLNB-AS1		E2F1								AC074117.1
						AK7								SLC26A1
						RETREG3								NDUFAF2
														ZC3H7B
														ITGA3
														GFER
														BIN3
														HOPX
														HLA-DRB1
														FLNB-AS1
														SPPL2C
														AC091132.2
														AC008105.3
														FMNL1
														LRRC37A2
														FAM215B
														MAPT
														SETD1A
														CCDC62
														AC139887.3
														ZNF668
														IGSF9B
														MCCC1-AS1
														NMT1
														AC002553.1
														AC135050.5
														NSF
														ATXN7L2
														EXOC5
														AL031118.1
														ASF1A
														AC008124.1
														RETREG3
														GAL
														AC009242.1
														AC016727.1
														PODXL2
														CYLD
														CR936218.1
														STX1B
														LZTS3
														WDR86
														IFT172
														FAM189B
														EFNA3
														AMPD3
														NGB
														DHX57
														AC073346.1
														AL161729.1
														BCL7C
														HSD3B7
														MIR762HG
														LINC01102
														NOD2
														TMEM217
														AC104113.1
														CDC42
														C20orf194
														AK7
														ERCC8
														ZNF341
														STIL
														GIN1
														CAPRIN2
														FAM219A
														CRLS1
														PAM
														AC105271.1
														AC104574.2
														SLC25A24
														AC020915.1
														SLC25A21-AS1
														TUFM
														SRCAP
														ORAI3
														GPR139
														HMBOX1
														DYRK1A
														ATP11A
														ZYX
														DISP3
														LAMP3
														CTBP1
														LEMD3
														FBXO34
														SCAF11
														AKT3
														PDHB
														SLC26A9
														PRSS21
														RIT2
														HAVCR1
														ABCB9

## Sheet: Supplementary Table 2
Supplementary Table 1: Identification of PD-associated potential genes in 13 brain regions by JTI analysis.
Tissues	Brain Regions
	Amygdala	Anterior cingulate cortex	Caudate basal ganglia	Cerebellar Hemisphere	Cerebellum	Cortex	Frontal Cortex	Hippocampus	Hypothalamus	Nucleus accumbens basal ganglia	Putamen basal ganglia	Spinal cord cervical	Substantia nigra	All PD-associated genes after removal of duplicates
Gene Number	n=42	n=44	n=59	n=68	n=63	n=69	n=44	n=56	n=49	n=61	n=47	n=40	n=45	n=159
Genes	CD38	CD38	CD38	CD38	CD38	CD38	CD38	TTC19	CD38	CD38	CD38	TTC19	TTC19	ABCB9
	TTC19	TTC19	ITGA3	TTC19	NUCKS1	TTC19	ERCC8	EXOC5	TTC19	TTC19	ITGA3	ARSA	ARSA	ADORA2B
	NUCKS1	RNF40	TTC19	EXOC5	NSF	NUCKS1	NUCKS1	CDC42	SLC25A24	ERCC8	TTC19	E2F1	E2F1	AK7
	ARSA	SH3GL2	NUCKS1	NSF	IGSF9B	CDC42	CDC42	IGSF9B	STX4	ATP11A	NUCKS1	SEC23IP	STX4	AMIGO1
	E2F1	SEC23IP	STX4	IGSF9B	LZTS3	IGSF9B	ARSA	CRLS1	KAT8	NUCKS1	E2F1	WNT3	KAT8	ARHGAP27
	STX4	SNX17	KAT8	SETD1A	STX1B	DNAAF9	KAT8	HSD3B7	RNF40	SRCAP	STX4	TNNI3K	RNF40	ARL17A
	RNF40	TNNI3K	RNF40	ARSA	SETD1A	HSD3B7	RNF40	E2F1	WNT3	BCL7C	KAT8	CRHR1	WNT3	ARL17B
	MCM9	RAB29	SEC23IP	E2F1	ARSA	BCL7C	SH3GL2	STX4	CAPRIN2	STX4	RNF40	KLHL7	CAPRIN2	ARSA
	SNX17	ZNF391	WNT3	KAT8	E2F1	ZC3H7B	NRBP1	KAT8	MCM9	KAT8	TNNI3K	ZNF391	MCM9	ASF1A
	TNNI3K	IDUA	SNX17	RNF40	KAT8	E2F1	RAB29	RNF40	TNNI3K	SEC23IP	RAB29	TMEM175	TNNI3K	ATP11A
	RAB29	NUP42	PPM1G	WNT3	RNF40	STX4	PDLIM2	WNT3	RAB29	WNT3	CRHR1	NUP42	RAB29	ATXN7L2
	KLHL7	MMRN1	TNNI3K	ASF1A	ASF1A	KAT8	ZNF391	CAPRIN2	ZNF391	MCM9	ZNF391	MMRN1	ZNF391	BCL7C
	ZNF391	RPL3L	RAB29	MCM9	MCM9	SH3GL2	TMEM175	SNX17	TMEM175	TNNI3K	TMEM175	SCARB2	IDUA	BIN3
	TMEM175	PRR14	CRHR1	PODXL2	NRBP1	NRBP1	ZNF341	TNNI3K	DRAM1	RAB29	DRAM1	SCAF11	TMEM175	CAPRIN2
	NUP42	MEIOB	KLHL7	NRBP1	RAB29	PPM1G	DRAM1	RAB29	NUP42	CRHR1	NUP42	DGKQ	NUP42	CCDC158
	MMRN1	CCDC158	ZNF391	SNX17	ZNF391	TNNI3K	NUP42	CRHR1	MMRN1	KLHL7	MMRN1	CCDC158	MMRN1	CCDC62
	NCOR1	ZNF513	TMEM175	RAB29	TMEM175	RAB29	MMRN1	STIL	NCOR1	ZNF391	TMEM163	CTSB	SCARB2	CD38
	DGKQ	CTSB	DRAM1	ZNF391	CCDC62	CRHR1	SCARB2	ZNF391	ATXN7L2	DRAM1	GALK2	CENPV	DGKQ	CDC42
	SNCA	CENPV	NUP42	TMEM175	NUP42	ZNF391	KRTCAP3	IDUA	CTSB	IFT172	ARHGAP27	ZNF646	ABCB9	CENPV
	PRSS53	EFNA1	MMRN1	HIP1R	IFT172	IDUA	ARHGAP27	TMEM175	CENPV	MMRN1	CTBP1	PDHB	RIT2	CFAP119
	TMEM163	ADORA2B	SCARB2	DRAM1	MMRN1	TMEM175	MEIOB	DRAM1	VKORC1	NCOR1	CCDC158	EFNA1	KRTCAP3	CRHR1
	KRTCAP3	LRRC37A	SYCP3	NUP42	SCARB2	NUP42	CCDC158	NUP42	ADORA2B	SLC26A1	NDUFAF2	ADORA2B	CCDC158	CRLS1
	MEIOB	PRSS36	SLC26A1	NMT1	EFNA3	IFT172	CTSB	MMRN1	LRRC37A	PAM	CENPV	SLC26A9	NDUFAF2	CTBP1
	CTSB	GAK	SNCA	MMRN1	DGKQ	MMRN1	ZNF668	NCOR1	PRSS36	HMBOX1	EFNA1	LRRC37A	CTSB	CTSB
	CENPV	FAHD1	BIN3	SCARB2	KRTCAP3	SCARB2	ZNF646	DGKQ	TUFM	GALK2	ADORA2B	AMIGO1	CENPV	DDRGK1
	EFNA1	AMIGO1	KRTCAP3	SYCP3	ARHGAP27	AK7	VKORC1	GIN1	FAHD1	DYRK1A	PRSS36	FAM47E	EFNA1	DGKQ
	PRSS36	KNTC1	ARHGAP27	DGKQ	FAM189B	NCOR1	ADORA2B	PAM	AMIGO1	KRTCAP3	FBXO34	HLA-DRB1	LRRC37A	DHX57
	AMIGO1	FAM47E	MEIOB	SLC26A1	ATXN7L2	RETREG3	FAHD1	CCDC158	ARL17A	ARHGAP27	FAHD1	DDRGK1	FAHD1	DISP3
	CFAP119	CFAP119	CTSB	MEIOB	DHX57	EFNA3	AMIGO1	ZNF513	FAM47E	ZYX	ARL17A	KANSL1-AS1	AMIGO1	DNAAF9
	LAT	ZNF79	CENPV	ATXN7L2	CTSB	SLC26A1	ARL17A	NDUFAF2	CFAP119	MEIOB	FAM47E	OR3A2	KNTC1	DRAM1
	KANSL1-AS1	LAT	ZNF646	CCDC158	CENPV	TMEM163	CFAP119	FAM219A	DDRGK1	NDUFAF2	CFAP119	ENSG00000226816	ARL17A	DYRK1A
	ZSWIM7	KANSL1-AS1	VKORC1	CENPV	ZNF646	KRTCAP3	LAT	ZNF646	KANSL1-AS1	CTSB	HLA-DRB1	KLHL7-DT	FAM47E	E2F1
	OR3A2	ZSWIM7	EFNA1	ZNF646	VKORC1	ARHGAP27	KANSL1-AS1	EFNA1	ZSWIM7	CENPV	STK39	GTF3C2-AS2	HLA-DRB1	EFNA1
	PLEKHM1	OR3A2	ADORA2B	VKORC1	EFNA1	MEIOB	ZSWIM7	ADORA2B	OR3A2	ZNF646	KANSL1-AS1	FAM200B	KANSL1-AS1	EFNA3
	ARL17B	PLEKHM1	HOPX	EFNA1	ADORA2B	DHX57	OR3A2	LRRC37A	PLEKHM1	ADORA2B	ZSWIM7	MCCC1-AS1	ZSWIM7	ENSG00000226816
	KLHL7-DT	ENSG00000226816	LRRC37A	ADORA2B	LRRC37A	CCDC158	PLEKHM1	PRSS36	ENSG00000226816	LRRC37A	OR3A2	MAPT-AS1	OR3A2	ENSG00000227782
	ENSG00000232748	KLHL7-DT	PRSS36	GAK	PRSS36	NDUFAF2	ENSG00000226816	AMIGO1	KLHL7-DT	PRSS36	ENSG00000226816	ENSG00000275263	PLEKHM1	ENSG00000232748
	FAM200B	ENSG00000232748	FAHD1	FAHD1	GAK	CTSB	KLHL7-DT	FAM47E	ENSG00000232748	FAHD1	ENSG00000227782	ENSG00000275413	KLHL7-DT	ENSG00000233894
	ENSG00000260911	FAM200B	ARL17A	AMIGO1	FAHD1	CENPV	GTF3C2-AS2	LAT	FAM200B	GPR139	ARL17B	ENSG00000278133	ENSG00000232748	ENSG00000236234
	MAPT-AS1	ENSG00000260166	FAM47E	FMNL1	FMNL1	ZNF668	LINC01102	KANSL1-AS1	LRRC37A2	AMIGO1	KLHL7-DT	MAPT-IT1	FAM200B	ENSG00000259616
	ENSG00000275413	ENSG00000260911	CFAP119	SPPL2C	SPPL2C	VKORC1	FAM200B	ZSWIM7	SLC25A21-AS1	KNTC1	GTF3C2-AS2		ENSG00000260911	ENSG00000260166
	ENSG00000278133	ENSG00000267198	HLA-DRB1	ARL17A	ARL17A	EFNA1	LRRC37A2	OR3A2	ENSG00000259616	ARL17A	FAM200B		MAPT-AS1	ENSG00000260262
		ENSG00000274678	SLC30A10	MAPT	MAPT	ADORA2B	MCCC1-AS1	PLEKHM1	ENSG00000260911	FAM47E	LRRC37A2		ENSG00000275413	ENSG00000260911
		ENSG00000275413	STK39	FAM47E	FAM47E	TMEM217	ENSG00000278133	ENSG00000226816	MAPT-AS1	CFAP119	MCCC1-AS1		ENSG00000278133	ENSG00000262372
			LAT	CFAP119	CFAP119	LRRC37A		KLHL7-DT	ENSG00000268201	DISP3	ENSG00000260911		MAPT-IT1	ENSG00000262766
			KANSL1-AS1	HLA-DRB1	HLA-DRB1	PRSS36		ENSG00000232748	ENSG00000275263	LAT	MAPT-AS1			ENSG00000267198
			ZSWIM7	KANSL1-AS1	KANSL1-AS1	FAHD1		ENSG00000233894	ENSG00000275413	KANSL1-AS1	MAPT-IT1			ENSG00000268201
			PLEKHM1	ZSWIM7	ZSWIM7	AMIGO1		GTF3C2-AS2	ENSG00000278133	ZSWIM7				ENSG00000271155
			ENSG00000226816	ENSG00000226816	PLEKHM1	ARL17A		FAM200B	MAPT-IT1	OR3A2				ENSG00000271755
			ARL17B	ENSG00000227782	ENSG00000236234	FAM47E		LRRC37A2		PLEKHM1				ENSG00000274678
			KLHL7-DT	FAM215B	FAM200B	CFAP119		ENSG00000260911		ENSG00000226816				ENSG00000275263
			GTF3C2-AS2	GTF3C2-AS2	LRRC37A2	HLA-DRB1		MAPT-AS1		ENSG00000227782				ENSG00000275413
			FAM200B	ENSG00000236234	MCCC1-AS1	ZNF79		USP34-DT		KLHL7-DT				ENSG00000278133
			ENSG00000260911	FAM200B	ENSG00000260911	LAT		ENSG00000271155		FAM200B				ENSG00000283031
			MAPT-AS1	LRRC37A2	ENSG00000262372	KANSL1-AS1		ENSG00000278133		MCCC1-AS1				ERCC8
			ENSG00000275263	MCCC1-AS1	MAPT-AS1	ZSWIM7		MAPT-IT1		ENSG00000260911				EXOC5
			ENSG00000275413	FLNB-AS1	FMNL1-DT	OR3A2				ENSG00000262372				FAHD1
			ENSG00000278133	ENSG00000260262	ENSG00000267198	PLEKHM1				MAPT-AS1				FAM189B
			MAPT-IT1	ENSG00000260911	USP34-DT	KLHL7-DT				ENSG00000275413				FAM200B
				ENSG00000262766	ENSG00000271155	LINC01102				MAPT-IT1				FAM215B
				MAPT-AS1	ENSG00000271755	FAM200B				ENSG00000283031				FAM219A
				FMNL1-DT	ENSG00000278133	LRRC37A2								FAM47E
				ENSG00000267198	MAPT-IT1	MCCC1-AS1								FBXO34
				ENSG00000271755		FLNB-AS1								FLNB-AS1
				LINC00938		MIR762HG								FMNL1
				ENSG00000275263		ENSG00000260166								FMNL1-DT
				ENSG00000278133		ENSG00000267198								GAK
				ENSG00000283031		ENSG00000274678								GALK2
						ENSG00000275413								GIN1
						ENSG00000275413								GPR139
														GTF3C2-AS2
														HIP1R
														HLA-DRB1
														HMBOX1
														HOPX
														HSD3B7
														IDUA
														IFT172
														IGSF9B
														ITGA3
														KANSL1-AS1
														KAT8
														KLHL7
														KLHL7-DT
														KNTC1
														KRTCAP3
														LAT
														LINC00938
														LINC01102
														LRRC37A
														LRRC37A2
														LZTS3
														MAPT
														MAPT-AS1
														MAPT-IT1
														MCCC1-AS1
														MCM9
														MEIOB
														MIR762HG
														MMRN1
														NCOR1
														NDUFAF2
														NMT1
														NRBP1
														NSF
														NUCKS1
														NUP42
														OR3A2
														PAM
														PDHB
														PDLIM2
														PLEKHM1
														PODXL2
														PPM1G
														PRR14
														PRSS36
														PRSS53
														RAB29
														RETREG3
														RIT2
														RNF40
														RPL3L
														SCAF11
														SCARB2
														SEC23IP
														SETD1A
														SH3GL2
														SLC25A21-AS1
														SLC25A24
														SLC26A1
														SLC26A9
														SLC30A10
														SNCA
														SNX17
														SPPL2C
														SRCAP
														STIL
														STK39
														STX1B
														STX4
														SYCP3
														TMEM163
														TMEM175
														TMEM217
														TNNI3K
														TTC19
														TUFM
														USP34-DT
														VKORC1
														WNT3
														ZC3H7B
														ZNF341
														ZNF391
														ZNF513
														ZNF646
														ZNF668
														ZNF79
														ZSWIM7
														ZYX

## Sheet: Supplementary Table 3
Supplementary Table 3: Gene Ontology (GO) function enrichment analysis of PD-associated genes.
ID	Description	GeneRatio	BgRatio	pvalue	p.adjust	qvalue	geneID	Count	type
GO:0010975	regulation of neuron projection development	14/112	446/18903	3.95122e-07	0.000894951	0.000817278	CD38/RAB29/EFNA1/AMIGO1/GAK/ITGA3/WNT3/SCARB2/MAPT/LZTS3/STX1B/RETREG3/CAPRIN2/RIT2	14	BP
GO:0031345	negative regulation of cell projection organization	8/112	194/18903	2.03665e-05	0.0164984	0.0150665	CD38/RAB29/EFNA1/GAK/ITGA3/WNT3/STX1B/RIT2	8	BP
GO:0010977	negative regulation of neuron projection development	7/112	142/18903	2.18522e-05	0.0164984	0.0150665	CD38/RAB29/EFNA1/GAK/WNT3/STX1B/RIT2	7	BP
GO:0001921	positive regulation of receptor recycling	3/112	12/18903	4.28457e-05	0.0210296	0.0192045	RAB29/SNCA/NSF	3	BP
GO:0031346	positive regulation of cell projection organization	10/112	352/18903	4.6423e-05	0.0210296	0.0192045	AMIGO1/PLEKHM1/ITGA3/WNT3/SCARB2/MAPT/CDC42/RETREG3/CAPRIN2/RIT2	10	BP
GO:0036465	synaptic vesicle recycling	5/112	79/18903	0.000106119	0.038671	0.0353147	DGKQ/SNCA/SH3GL2/GAK/STX1B	5	BP
GO:0097061	dendritic spine organization	5/112	81/18903	0.000119513	0.038671	0.0353147	EFNA1/ITGA3/LZTS3/CDC42/CAPRIN2	5	BP
GO:0099504	synaptic vesicle cycle	7/112	192/18903	0.000147422	0.0417389	0.0381164	STX4/DGKQ/SNCA/SH3GL2/ADORA2B/GAK/STX1B	7	BP
GO:0106027	neuron projection organization	5/112	91/18903	0.000206978	0.0445021	0.0406398	EFNA1/ITGA3/LZTS3/CDC42/CAPRIN2	5	BP
GO:1903421	regulation of synaptic vesicle recycling	3/112	20/18903	0.000214474	0.0445021	0.0406398	DGKQ/SNCA/STX1B	3	BP
GO:0030100	regulation of endocytosis	7/112	209/18903	0.00024815	0.0445021	0.0406398	SNX17/DGKQ/SNCA/HIP1R/STX1B/CDC42/RIT2	7	BP
GO:0050808	synapse organization	10/112	432/18903	0.000248697	0.0445021	0.0406398	TNNI3K/RAB29/SNCA/EFNA1/AMIGO1/ITGA3/MAPT/LZTS3/CDC42/CAPRIN2	10	BP
GO:0099003	vesicle-mediated transport in synapse	7/112	212/18903	0.000270627	0.0445021	0.0406398	STX4/DGKQ/SNCA/SH3GL2/ADORA2B/GAK/STX1B	7	BP
GO:0001919	regulation of receptor recycling	3/112	22/18903	0.000287239	0.0445021	0.0406398	RAB29/SNCA/NSF	3	BP
GO:0050803	regulation of synapse structure or activity	7/112	215/18903	0.000294716	0.0445021	0.0406398	TNNI3K/SNCA/EFNA1/AMIGO1/LZTS3/STX1B/CAPRIN2	7	BP
GO:0010976	positive regulation of neuron projection development	6/112	157/18903	0.000345758	0.0489464	0.0446983	AMIGO1/ITGA3/SCARB2/RETREG3/CAPRIN2/RIT2	6	BP
GO:0060997	dendritic spine morphogenesis	4/112	58/18903	0.000387248	0.0515951	0.0471172	EFNA1/LZTS3/CDC42/CAPRIN2	4	BP
GO:0099173	postsynapse organization	6/112	166/18903	0.000465235	0.0585421	0.0534612	TNNI3K/EFNA1/ITGA3/LZTS3/CDC42/CAPRIN2	6	BP
GO:0048488	synaptic vesicle endocytosis	4/112	66/18903	0.000634358	0.0703759	0.064268	DGKQ/SNCA/SH3GL2/GAK	4	BP
GO:0140238	presynaptic endocytosis	4/112	66/18903	0.000634358	0.0703759	0.064268	DGKQ/SNCA/SH3GL2/GAK	4	BP
GO:0061025	membrane fusion	6/112	177/18903	0.000652492	0.0703759	0.064268	STX4/TMEM175/SNCA/PLEKHM1/NSF/STX1B	6	BP
GO:0006906	vesicle fusion	5/112	119/18903	0.000712968	0.0734033	0.0670326	STX4/TMEM175/SNCA/PLEKHM1/STX1B	5	BP
GO:0090174	organelle membrane fusion	5/112	121/18903	0.000768811	0.0757112	0.0691402	STX4/TMEM175/SNCA/PLEKHM1/STX1B	5	BP
GO:0001881	receptor recycling	3/112	33/18903	0.00097054	0.0915947	0.0836452	RAB29/SNCA/NSF	3	BP
GO:0010952	positive regulation of peptidase activity	6/112	194/18903	0.00105116	0.0952348	0.0869694	SNCA/EFNA1/HIP1R/MAPT/EFNA3/DDRGK1	6	BP
GO:0140029	exocytic process	4/112	83/18903	0.00149748	0.124482	0.113678	STX4/SNCA/EXOC5/STX1B	4	BP
GO:1902959	regulation of aspartic-type endopeptidase activity involved in amyloid precursor protein catabolic process	2/112	10/18903	0.00151785	0.124482	0.113678	EFNA1/EFNA3	2	BP
GO:0050807	regulation of synapse organization	6/112	209/18903	0.00153885	0.124482	0.113678	TNNI3K/SNCA/EFNA1/AMIGO1/LZTS3/CAPRIN2	6	BP
GO:0051098	regulation of binding	8/112	372/18903	0.00167775	0.131038	0.119665	NUCKS1/E2F1/HOPX/HIP1R/CDC42/CAPRIN2/DDRGK1/HMBOX1	8	BP
GO:0099175	regulation of postsynapse organization	4/112	87/18903	0.00178136	0.133942	0.122318	TNNI3K/EFNA1/LZTS3/CAPRIN2	4	BP
GO:0019532	oxalate transport	2/112	11/18903	0.00184798	0.133942	0.122318	SLC26A1/SLC26A9	2	BP
GO:0048284	organelle fusion	5/112	153/18903	0.00217858	0.133942	0.122318	STX4/TMEM175/SNCA/PLEKHM1/STX1B	5	BP
GO:0060996	dendritic spine development	4/112	92/18903	0.00218615	0.133942	0.122318	EFNA1/LZTS3/CDC42/CAPRIN2	4	BP
GO:0048548	regulation of pinocytosis	2/112	12/18903	0.00220901	0.133942	0.122318	STX1B/CDC42	2	BP
GO:0070493	thrombin-activated receptor signaling pathway	2/112	12/18903	0.00220901	0.133942	0.122318	DGKQ/SNCA	2	BP
GO:1901030	positive regulation of mitochondrial outer membrane permeabilization involved in apoptotic signaling pathway	2/112	12/18903	0.00220901	0.133942	0.122318	HIP1R/NMT1	2	BP
GO:1905245	regulation of aspartic-type peptidase activity	2/112	12/18903	0.00220901	0.133942	0.122318	EFNA1/EFNA3	2	BP
GO:0061001	regulation of dendritic spine morphogenesis	3/112	44/18903	0.00224716	0.133942	0.122318	EFNA1/LZTS3/CAPRIN2	3	BP
GO:0044788	modulation by host of viral process	3/112	46/18903	0.00255365	0.1446	0.13205	NUCKS1/RAB29/CDC42	3	BP
GO:1990090	cellular response to nerve growth factor stimulus	3/112	46/18903	0.00255365	0.1446	0.13205	E2F1/SH3GL2/MAPT	3	BP
GO:1990089	response to nerve growth factor	3/112	48/18903	0.00288477	0.155819	0.142296	E2F1/SH3GL2/MAPT	3	BP
GO:0002274	myeloid leukocyte activation	6/112	237/18903	0.00288936	0.155819	0.142296	STX4/SNCA/LAT/ADORA2B/STK39/MAPT	6	BP
GO:0031115	negative regulation of microtubule polymerization	2/112	14/18903	0.00302228	0.157509	0.143838	SNCA/DYRK1A	2	BP
GO:0061178	regulation of insulin secretion involved in cellular response to glucose stimulus	3/112	49/18903	0.00305977	0.157509	0.143838	STX4/HLA-DRB1/NDUFAF2	3	BP
GO:0032488	Cdc42 protein signal transduction	2/112	15/18903	0.00347379	0.174847	0.159672	CDC42/RIT2	2	BP
GO:0010950	positive regulation of endopeptidase activity	5/112	174/18903	0.00378899	0.176173	0.160883	SNCA/EFNA1/HIP1R/MAPT/EFNA3	5	BP
GO:1990778	protein localization to cell periphery	7/112	337/18903	0.00394531	0.176173	0.160883	STX4/RAB29/GAK/ITGA3/EXOC5/NSF/STX1B	7	BP
GO:0031113	regulation of microtubule polymerization	3/112	54/18903	0.00403208	0.176173	0.160883	SNCA/MAPT/DYRK1A	3	BP
GO:0015833	peptide transport	6/112	254/18903	0.00405681	0.176173	0.160883	CD38/STX4/CRHR1/HLA-DRB1/NDUFAF2/ABCB9	6	BP
GO:0006898	receptor-mediated endocytosis	6/112	257/18903	0.00429452	0.176173	0.160883	SNX17/SNCA/GAK/SCARB2/ARHGAP27/HIP1R	6	BP
GO:0016079	synaptic vesicle exocytosis	4/112	111/18903	0.00430088	0.176173	0.160883	STX4/SNCA/ADORA2B/STX1B	4	BP
GO:0061709	reticulophagy	2/112	17/18903	0.00446475	0.176173	0.160883	RETREG3/DDRGK1	2	BP
GO:1902358	sulfate transmembrane transport	2/112	17/18903	0.00446475	0.176173	0.160883	SLC26A1/SLC26A9	2	BP
GO:0007229	integrin-mediated signaling pathway	4/112	113/18903	0.00458239	0.176173	0.160883	LAT/ITGA3/CDC42/ZYX	4	BP
GO:0001956	positive regulation of neurotransmitter secretion	2/112	18/18903	0.00500349	0.176173	0.160883	SNCA/STX1B	2	BP
GO:0008272	sulfate transport	2/112	18/18903	0.00500349	0.176173	0.160883	SLC26A1/SLC26A9	2	BP
GO:0030903	notochord development	2/112	18/18903	0.00500349	0.176173	0.160883	EFNA1/STIL	2	BP
GO:0035067	negative regulation of histone acetylation	2/112	18/18903	0.00500349	0.176173	0.160883	SNCA/CTBP1	2	BP
GO:0016050	vesicle organization	7/112	353/18903	0.00506985	0.176173	0.160883	STX4/RAB29/TMEM175/SNCA/PLEKHM1/SCARB2/STX1B	7	BP
GO:0000910	cytokinesis	5/112	187/18903	0.00513497	0.176173	0.160883	TTC19/CENPV/BIN3/EXOC5/CDC42	5	BP
GO:0035773	insulin secretion involved in cellular response to glucose stimulus	3/112	59/18903	0.00517281	0.176173	0.160883	STX4/HLA-DRB1/NDUFAF2	3	BP
GO:0006475	internal protein amino acid acetylation	5/112	188/18903	0.00525086	0.176173	0.160883	SNCA/KAT8/MAPT/SRCAP/CTBP1	5	BP
GO:0007565	female pregnancy	5/112	189/18903	0.00536858	0.176173	0.160883	CD38/CTSB/ITGA3/CRHR1/PAM	5	BP
GO:1903829	positive regulation of protein localization	8/112	451/18903	0.00541024	0.176173	0.160883	CD38/STX4/RAB29/ITGA3/HLA-DRB1/NMT1/MAPT/DDRGK1	8	BP
GO:0033866	nucleoside bisphosphate biosynthetic process	3/112	60/18903	0.00542185	0.176173	0.160883	SNCA/SLC26A1/PDHB	3	BP
GO:0034030	ribonucleoside bisphosphate biosynthetic process	3/112	60/18903	0.00542185	0.176173	0.160883	SNCA/SLC26A1/PDHB	3	BP
GO:0034033	purine nucleoside bisphosphate biosynthetic process	3/112	60/18903	0.00542185	0.176173	0.160883	SNCA/SLC26A1/PDHB	3	BP
GO:0002483	antigen processing and presentation of endogenous peptide antigen	2/112	19/18903	0.00557059	0.176173	0.160883	HLA-DRB1/ABCB9	2	BP
GO:0016082	synaptic vesicle priming	2/112	19/18903	0.00557059	0.176173	0.160883	SNCA/STX1B	2	BP
GO:0043543	protein acylation	6/112	272/18903	0.0056405	0.176173	0.160883	SNCA/KAT8/NMT1/MAPT/SRCAP/CTBP1	6	BP
GO:0043112	receptor metabolic process	3/112	61/18903	0.00567798	0.176173	0.160883	RAB29/SNCA/NSF	3	BP
GO:0060135	maternal process involved in female pregnancy	3/112	61/18903	0.00567798	0.176173	0.160883	CTSB/ITGA3/PAM	3	BP
GO:0090311	regulation of protein deacetylation	3/112	61/18903	0.00567798	0.176173	0.160883	MAPT/DYRK1A/CTBP1	3	BP
GO:0006476	protein deacetylation	4/112	122/18903	0.00600301	0.183741	0.167794	HOPX/MAPT/DYRK1A/CTBP1	4	BP
GO:0031629	synaptic vesicle fusion to presynaptic active zone membrane	2/112	20/18903	0.00616571	0.186205	0.170044	STX4/STX1B	2	BP
GO:1903532	positive regulation of secretion by cell	6/112	278/18903	0.00625716	0.18648	0.170295	CD38/STX4/SNCA/ADORA2B/HLA-DRB1/STX1B	6	BP
GO:0006887	exocytosis	7/112	369/18903	0.00642071	0.188869	0.172477	STX4/SNCA/LAT/ADORA2B/EXOC5/NSF/STX1B	7	BP
GO:0045862	positive regulation of proteolysis	7/112	372/18903	0.00670131	0.1922	0.175519	RNF40/SNCA/EFNA1/HIP1R/MAPT/EFNA3/DDRGK1	7	BP
GO:0099500	vesicle fusion to plasma membrane	2/112	21/18903	0.00678851	0.1922	0.175519	STX4/STX1B	2	BP
GO:2000757	negative regulation of peptidyl-lysine acetylation	2/112	21/18903	0.00678851	0.1922	0.175519	SNCA/CTBP1	2	BP
GO:0023061	signal release	8/112	470/18903	0.00688282	0.192464	0.17576	CD38/STX4/SNCA/ADORA2B/CRHR1/HLA-DRB1/STX1B/NDUFAF2	8	BP
GO:0048278	vesicle docking	3/112	66/18903	0.00706694	0.195203	0.178261	STX4/EXOC5/STX1B	3	BP
GO:0016570	histone modification	8/112	474/18903	0.00722821	0.197252	0.180132	RNF40/SNCA/FAM47E/KAT8/HOPX/SETD1A/SRCAP/CTBP1	8	BP
GO:0006907	pinocytosis	2/112	22/18903	0.00743864	0.200578	0.18317	STX1B/CDC42	2	BP
GO:0032024	positive regulation of insulin secretion	3/112	68/18903	0.00767394	0.20211	0.184569	CD38/STX4/HLA-DRB1	3	BP
GO:0042987	amyloid precursor protein catabolic process	3/112	68/18903	0.00767394	0.20211	0.184569	EFNA1/EFNA3/DYRK1A	3	BP
GO:0035601	protein deacylation	4/112	133/18903	0.00810368	0.202674	0.185084	HOPX/MAPT/DYRK1A/CTBP1	4	BP
GO:0035493	SNARE complex assembly	2/112	23/18903	0.00811576	0.202674	0.185084	STX4/SNCA	2	BP
GO:0044703	multi-organism reproductive process	5/112	209/18903	0.00813357	0.202674	0.185084	CD38/CTSB/ITGA3/CRHR1/PAM	5	BP
GO:0042886	amide transport	6/112	296/18903	0.00840201	0.202674	0.185084	CD38/STX4/CRHR1/HLA-DRB1/NDUFAF2/ABCB9	6	BP
GO:0044262	cellular carbohydrate metabolic process	6/112	296/18903	0.00840201	0.202674	0.185084	NCOR1/DGKQ/SNCA/IDUA/SCARB2/GALK2	6	BP
GO:0017157	regulation of exocytosis	5/112	213/18903	0.00878637	0.202674	0.185084	STX4/SNCA/ADORA2B/NSF/STX1B	5	BP
GO:0010640	regulation of platelet-derived growth factor receptor signaling pathway	2/112	24/18903	0.00881953	0.202674	0.185084	SNCA/HIP1R	2	BP
GO:0051590	positive regulation of neurotransmitter transport	2/112	24/18903	0.00881953	0.202674	0.185084	SNCA/STX1B	2	BP
GO:0006302	double-strand break repair	6/112	300/18903	0.00894256	0.202674	0.185084	NUCKS1/MCM9/MEIOB/ZSWIM7/BCL7C/ERCC8	6	BP
GO:0098732	macromolecule deacylation	4/112	137/18903	0.00897324	0.202674	0.185084	HOPX/MAPT/DYRK1A/CTBP1	4	BP
GO:0051047	positive regulation of secretion	6/112	304/18903	0.00950763	0.202674	0.185084	CD38/STX4/SNCA/ADORA2B/HLA-DRB1/STX1B	6	BP
GO:0043302	positive regulation of leukocyte degranulation	2/112	25/18903	0.00954962	0.202674	0.185084	STX4/ADORA2B	2	BP
GO:0048499	synaptic vesicle membrane organization	2/112	25/18903	0.00954962	0.202674	0.185084	STX4/STX1B	2	BP
GO:0071577	zinc ion transmembrane transport	2/112	25/18903	0.00954962	0.202674	0.185084	TMEM163/SLC30A10	2	BP
GO:1901028	regulation of mitochondrial outer membrane permeabilization involved in apoptotic signaling pathway	2/112	25/18903	0.00954962	0.202674	0.185084	HIP1R/NMT1	2	BP
GO:1901984	negative regulation of protein acetylation	2/112	25/18903	0.00954962	0.202674	0.185084	SNCA/CTBP1	2	BP
GO:1902993	positive regulation of amyloid precursor protein catabolic process	2/112	25/18903	0.00954962	0.202674	0.185084	EFNA1/EFNA3	2	BP
GO:0044089	positive regulation of cellular component biogenesis	8/112	498/18903	0.0095835	0.202674	0.185084	SNCA/AMIGO1/PLEKHM1/HOPX/HIP1R/MAPT/CDC42/STIL	8	BP
GO:0042180	cellular ketone metabolic process	5/112	218/18903	0.0096523	0.202674	0.185084	NCOR1/DGKQ/SNCA/VKORC1/NMT1	5	BP
GO:0044706	multi-multicellular organism process	5/112	218/18903	0.0096523	0.202674	0.185084	CD38/CTSB/ITGA3/CRHR1/PAM	5	BP
GO:0034341	response to interferon-gamma	4/112	140/18903	0.00966394	0.202674	0.185084	STX4/SNCA/CDC42/ZYX	4	BP
GO:0048813	dendrite morphogenesis	4/112	140/18903	0.00966394	0.202674	0.185084	EFNA1/LZTS3/CDC42/CAPRIN2	4	BP
GO:0010720	positive regulation of cell development	6/112	307/18903	0.00994788	0.204836	0.187058	E2F1/AMIGO1/WNT3/MAPT/CDC42/CAPRIN2	6	BP
GO:0044403	biological process involved in symbiotic interaction	6/112	307/18903	0.00994788	0.204836	0.187058	NUCKS1/RAB29/CTSB/SCARB2/HLA-DRB1/CDC42	6	BP
GO:0019883	antigen processing and presentation of endogenous antigen	2/112	26/18903	0.0103057	0.210292	0.192041	HLA-DRB1/ABCB9	2	BP
GO:0006919	activation of cysteine-type endopeptidase activity involved in apoptotic process	3/112	77/18903	0.0107799	0.217978	0.19906	SNCA/HIP1R/MAPT	3	BP
GO:0030072	peptide hormone secretion	5/112	225/18903	0.010961	0.217978	0.19906	CD38/STX4/CRHR1/HLA-DRB1/NDUFAF2	5	BP
GO:0035774	positive regulation of insulin secretion involved in cellular response to glucose stimulus	2/112	27/18903	0.0110874	0.217978	0.19906	STX4/HLA-DRB1	2	BP
GO:0031333	negative regulation of protein-containing complex assembly	4/112	146/18903	0.0111471	0.217978	0.19906	SNCA/HIP1R/CDC42/DYRK1A	4	BP
GO:0050772	positive regulation of axonogenesis	3/112	78/18903	0.0111636	0.217978	0.19906	AMIGO1/WNT3/MAPT	3	BP
GO:0043299	leukocyte degranulation	3/112	79/18903	0.011555	0.219901	0.200816	STX4/LAT/ADORA2B	3	BP
GO:0006829	zinc ion transport	2/112	28/18903	0.0118945	0.219901	0.200816	TMEM163/SLC30A10	2	BP
GO:0007190	activation of adenylate cyclase activity	2/112	28/18903	0.0118945	0.219901	0.200816	ADORA2B/CRHR1	2	BP
GO:2000819	regulation of nucleotide-excision repair	2/112	28/18903	0.0118945	0.219901	0.200816	BCL7C/ERCC8	2	BP
GO:0050796	regulation of insulin secretion	4/112	149/18903	0.0119407	0.219901	0.200816	CD38/STX4/HLA-DRB1/NDUFAF2	4	BP
GO:0002790	peptide secretion	5/112	230/18903	0.0119668	0.219901	0.200816	CD38/STX4/CRHR1/HLA-DRB1/NDUFAF2	5	BP
GO:0006473	protein acetylation	5/112	230/18903	0.0119668	0.219901	0.200816	SNCA/KAT8/MAPT/SRCAP/CTBP1	5	BP
GO:0050769	positive regulation of neurogenesis	5/112	231/18903	0.0121753	0.219901	0.200816	E2F1/AMIGO1/WNT3/MAPT/CAPRIN2	5	BP
GO:0098876	vesicle-mediated transport to the plasma membrane	4/112	150/18903	0.0122131	0.219901	0.200816	SNX17/EXOC5/NSF/STX1B	4	BP
GO:0032272	negative regulation of protein polymerization	3/112	81/18903	0.0123615	0.219901	0.200816	SNCA/HIP1R/DYRK1A	3	BP
GO:0007269	neurotransmitter secretion	4/112	151/18903	0.0124895	0.219901	0.200816	STX4/SNCA/ADORA2B/STX1B	4	BP
GO:0099643	signal release from synapse	4/112	151/18903	0.0124895	0.219901	0.200816	STX4/SNCA/ADORA2B/STX1B	4	BP
GO:0015701	bicarbonate transport	2/112	29/18903	0.0127266	0.219901	0.200816	SLC26A1/SLC26A9	2	BP
GO:0090312	positive regulation of protein deacetylation	2/112	29/18903	0.0127266	0.219901	0.200816	DYRK1A/CTBP1	2	BP
GO:0097066	response to thyroid hormone	2/112	29/18903	0.0127266	0.219901	0.200816	CTSB/CRLS1	2	BP
GO:0046883	regulation of hormone secretion	5/112	234/18903	0.0128154	0.219901	0.200816	CD38/STX4/CRHR1/HLA-DRB1/NDUFAF2	5	BP
GO:0060292	long-term synaptic depression	2/112	30/18903	0.0135834	0.220593	0.201448	CD38/MAPT	2	BP
GO:0032418	lysosome localization	3/112	84/18903	0.0136304	0.220593	0.201448	LAT/PLEKHM1/ADORA2B	3	BP
GO:0035050	embryonic heart tube development	3/112	84/18903	0.0136304	0.220593	0.201448	IFT172/CDC42/STIL	3	BP
GO:0051851	modulation by host of symbiont process	3/112	84/18903	0.0136304	0.220593	0.201448	NUCKS1/RAB29/CDC42	3	BP
GO:0140056	organelle localization by membrane tethering	3/112	84/18903	0.0136304	0.220593	0.201448	STX4/EXOC5/STX1B	3	BP
GO:1990849	vacuolar localization	3/112	84/18903	0.0136304	0.220593	0.201448	LAT/PLEKHM1/ADORA2B	3	BP
GO:0010675	regulation of cellular carbohydrate metabolic process	4/112	155/18903	0.0136349	0.220593	0.201448	NCOR1/DGKQ/SNCA/SCARB2	4	BP
GO:0070507	regulation of microtubule cytoskeleton organization	4/112	155/18903	0.0136349	0.220593	0.201448	SNCA/MAPT/STIL/DYRK1A	4	BP
GO:0050770	regulation of axonogenesis	4/112	156/18903	0.0139313	0.22379	0.204368	EFNA1/AMIGO1/WNT3/MAPT	4	BP
GO:0046785	microtubule polymerization	3/112	85/18903	0.0140693	0.224414	0.204938	SNCA/MAPT/DYRK1A	3	BP
GO:0045921	positive regulation of exocytosis	3/112	86/18903	0.0145161	0.228581	0.208743	STX4/SNCA/ADORA2B	3	BP
GO:0001678	cellular glucose homeostasis	4/112	158/18903	0.0145364	0.228581	0.208743	NUCKS1/STX4/HLA-DRB1/NDUFAF2	4	BP
GO:0045055	regulated exocytosis	5/112	242/18903	0.0146332	0.228581	0.208743	STX4/SNCA/LAT/ADORA2B/STX1B	5	BP
GO:0031110	regulation of microtubule polymerization or depolymerization	3/112	87/18903	0.0149709	0.232254	0.212097	SNCA/MAPT/DYRK1A	3	BP
GO:0010165	response to X-ray	2/112	32/18903	0.0153698	0.234613	0.214251	NUCKS1/ERCC8	2	BP
GO:0034508	centromere complex assembly	2/112	32/18903	0.0153698	0.234613	0.214251	CENPV/KNTC1	2	BP
GO:0033627	cell adhesion mediated by integrin	3/112	88/18903	0.0154337	0.234613	0.214251	MMRN1/EFNA1/ITGA3	3	BP
GO:0040029	epigenetic regulation of gene expression	4/112	163/18903	0.0161213	0.243432	0.222304	CENPV/FAM47E/KAT8/CTBP1	4	BP
GO:0007030	Golgi organization	4/112	165/18903	0.0167845	0.25139	0.229572	RAB29/SEC23IP/GAK/CDC42	4	BP
GO:0046928	regulation of neurotransmitter secretion	3/112	91/18903	0.0168703	0.25139	0.229572	SNCA/ADORA2B/STX1B	3	BP
GO:0033044	regulation of chromosome organization	5/112	252/18903	0.0171394	0.253731	0.23171	CENPV/KNTC1/MAPT/BCL7C/HMBOX1	5	BP
GO:0090277	positive regulation of peptide hormone secretion	3/112	92/18903	0.0173653	0.255208	0.233058	CD38/STX4/HLA-DRB1	3	BP
GO:0030307	positive regulation of cell growth	4/112	167/18903	0.0174645	0.255208	0.233058	CD38/WNT3/MAPT/CDC42	4	BP
GO:0006835	dicarboxylic acid transport	3/112	93/18903	0.0178683	0.257782	0.235409	SNCA/SLC26A1/SLC26A9	3	BP
GO:0022406	membrane docking	3/112	93/18903	0.0178683	0.257782	0.235409	STX4/EXOC5/STX1B	3	BP
GO:0000724	double-strand break repair via homologous recombination	4/112	169/18903	0.0181616	0.258564	0.236123	NUCKS1/MCM9/MEIOB/ZSWIM7	4	BP
GO:0045762	positive regulation of adenylate cyclase activity	2/112	35/18903	0.0182268	0.258564	0.236123	ADORA2B/CRHR1	2	BP
GO:0002793	positive regulation of peptide secretion	3/112	94/18903	0.0183794	0.258564	0.236123	CD38/STX4/HLA-DRB1	3	BP
GO:1900542	regulation of purine nucleotide metabolic process	3/112	94/18903	0.0183794	0.258564	0.236123	NCOR1/SNCA/ADORA2B	3	BP
GO:0050708	regulation of protein secretion	5/112	257/18903	0.0184933	0.258564	0.236123	CD38/STX4/HLA-DRB1/NDUFAF2/PAM	5	BP
GO:0042982	amyloid precursor protein metabolic process	3/112	95/18903	0.0188987	0.26261	0.239818	EFNA1/EFNA3/DYRK1A	3	BP
GO:0097345	mitochondrial outer membrane permeabilization	2/112	36/18903	0.0192252	0.263034	0.240205	HIP1R/NMT1	2	BP
GO:0002275	myeloid cell activation involved in immune response	3/112	96/18903	0.0194259	0.263034	0.240205	STX4/LAT/ADORA2B	3	BP
GO:0009798	axis specification	3/112	96/18903	0.0194259	0.263034	0.240205	WNT3/IFT172/STIL	3	BP
GO:0052547	regulation of peptidase activity	7/112	459/18903	0.0194684	0.263034	0.240205	SNCA/CTSB/EFNA1/HIP1R/MAPT/EFNA3/DDRGK1	7	BP
GO:0000725	recombinational repair	4/112	173/18903	0.0196072	0.263034	0.240205	NUCKS1/MCM9/MEIOB/ZSWIM7	4	BP
GO:0045927	positive regulation of growth	5/112	261/18903	0.0196259	0.263034	0.240205	CD38/WNT3/HOPX/MAPT/CDC42	5	BP
GO:0003161	cardiac conduction system development	2/112	37/18903	0.0202461	0.268059	0.244794	HOPX/CDC42	2	BP
GO:0010038	response to metal ion	6/112	360/18903	0.0203075	0.268059	0.244794	SNCA/SLC30A10/STK39/MAPT/PAM/SLC25A24	6	BP
GO:0031056	regulation of histone modification	4/112	175/18903	0.0203559	0.268059	0.244794	SNCA/FAM47E/KAT8/CTBP1	4	BP
GO:0006140	regulation of nucleotide metabolic process	3/112	99/18903	0.0210564	0.274951	0.251088	NCOR1/SNCA/ADORA2B	3	BP
GO:0051099	positive regulation of binding	4/112	177/18903	0.0211221	0.274951	0.251088	HIP1R/CAPRIN2/DDRGK1/HMBOX1	4	BP
GO:0090276	regulation of peptide hormone secretion	4/112	179/18903	0.0219057	0.283523	0.258916	CD38/STX4/HLA-DRB1/NDUFAF2	4	BP
GO:1905477	positive regulation of protein localization to membrane	3/112	101/18903	0.022184	0.284454	0.259767	STX4/ITGA3/NMT1	3	BP
GO:0016573	histone acetylation	4/112	180/18903	0.0223042	0.284454	0.259767	SNCA/KAT8/SRCAP/CTBP1	4	BP
GO:0043403	skeletal muscle tissue regeneration	2/112	39/18903	0.0223545	0.284454	0.259767	BIN3/HOPX	2	BP
GO:0031058	positive regulation of histone modification	3/112	102/18903	0.0227599	0.287995	0.263	FAM47E/KAT8/CTBP1	3	BP
GO:0002791	regulation of peptide secretion	4/112	182/18903	0.0231143	0.290856	0.265612	CD38/STX4/HLA-DRB1/NDUFAF2	4	BP
GO:0031111	negative regulation of microtubule polymerization or depolymerization	2/112	40/18903	0.0234413	0.291183	0.265912	SNCA/DYRK1A	2	BP
GO:1990000	amyloid fibril formation	2/112	40/18903	0.0234413	0.291183	0.265912	SNCA/MAPT	2	BP
GO:0030073	insulin secretion	4/112	183/18903	0.0235261	0.291183	0.265912	CD38/STX4/HLA-DRB1/NDUFAF2	4	BP
GO:0006338	chromatin remodeling	6/112	373/18903	0.0236742	0.291425	0.266132	CENPV/FAM47E/ASF1A/BCL7C/SRCAP/CTBP1	6	BP
GO:0006892	post-Golgi vesicle-mediated transport	3/112	104/18903	0.0239361	0.291555	0.266251	GAK/EXOC5/NSF	3	BP
GO:0090087	regulation of peptide transport	4/112	184/18903	0.0239423	0.291555	0.266251	CD38/STX4/HLA-DRB1/NDUFAF2	4	BP
GO:0051588	regulation of neurotransmitter transport	3/112	105/18903	0.0245364	0.292421	0.267042	SNCA/ADORA2B/STX1B	3	BP
GO:0036297	interstrand cross-link repair	2/112	41/18903	0.0245494	0.292421	0.267042	NUCKS1/MCM9	2	BP
GO:0045124	regulation of bone resorption	2/112	41/18903	0.0245494	0.292421	0.267042	CD38/PLEKHM1	2	BP
GO:0046688	response to copper ion	2/112	41/18903	0.0245494	0.292421	0.267042	SNCA/PAM	2	BP
GO:0006109	regulation of carbohydrate metabolic process	4/112	186/18903	0.024788	0.292421	0.267042	NCOR1/DGKQ/SNCA/SCARB2	4	BP
GO:0018393	internal peptidyl-lysine acetylation	4/112	186/18903	0.024788	0.292421	0.267042	SNCA/KAT8/SRCAP/CTBP1	4	BP
GO:0051962	positive regulation of nervous system development	5/112	279/18903	0.0252852	0.296741	0.270987	E2F1/AMIGO1/WNT3/MAPT/CAPRIN2	5	BP
GO:0010591	regulation of lamellipodium assembly	2/112	42/18903	0.0256787	0.2977	0.271863	BIN3/CDC42	2	BP
GO:1902110	positive regulation of mitochondrial membrane permeability involved in apoptotic process	2/112	42/18903	0.0256787	0.2977	0.271863	HIP1R/NMT1	2	BP
GO:0002444	myeloid leukocyte mediated immunity	3/112	107/18903	0.0257612	0.2977	0.271863	STX4/LAT/ADORA2B	3	BP
GO:1900371	regulation of purine nucleotide biosynthetic process	2/112	43/18903	0.0268287	0.308462	0.28169	SNCA/ADORA2B	2	BP
GO:0042116	macrophage activation	3/112	109/18903	0.0270185	0.309075	0.282251	SNCA/STK39/MAPT	3	BP
GO:0072659	protein localization to plasma membrane	5/112	285/18903	0.027382	0.310321	0.283388	STX4/GAK/ITGA3/EXOC5/NSF	5	BP
GO:0016049	cell growth	7/112	493/18903	0.0274014	0.310321	0.283388	CD38/SH3GL2/WNT3/BIN3/MAPT/CDC42/CAPRIN2	7	BP
GO:0030808	regulation of nucleotide biosynthetic process	2/112	44/18903	0.0279992	0.312405	0.285292	SNCA/ADORA2B	2	BP
GO:0044058	regulation of digestive system process	2/112	44/18903	0.0279992	0.312405	0.285292	STK39/HIP1R	2	BP
GO:1902686	mitochondrial outer membrane permeabilization involved in programmed cell death	2/112	44/18903	0.0279992	0.312405	0.285292	HIP1R/NMT1	2	BP
GO:0033674	positive regulation of kinase activity	7/112	496/18903	0.0281933	0.31277	0.285625	DGKQ/SNCA/EFNA1/LAT/HLA-DRB1/MAPT/CDC42	7	BP
GO:0018107	peptidyl-threonine phosphorylation	3/112	111/18903	0.0283081	0.31277	0.285625	DGKQ/STK39/DYRK1A	3	BP
GO:0006904	vesicle docking involved in exocytosis	2/112	45/18903	0.02919	0.316342	0.288886	EXOC5/STX1B	2	BP
GO:0030574	collagen catabolic process	2/112	45/18903	0.02919	0.316342	0.288886	CTSB/RETREG3	2	BP
GO:0035384	thioester biosynthetic process	2/112	45/18903	0.02919	0.316342	0.288886	SNCA/PDHB	2	BP
GO:0071616	acyl-CoA biosynthetic process	2/112	45/18903	0.02919	0.316342	0.288886	SNCA/PDHB	2	BP
GO:0046879	hormone secretion	5/112	291/18903	0.0295868	0.317968	0.290372	CD38/STX4/CRHR1/HLA-DRB1/NDUFAF2	5	BP
GO:0061640	cytoskeleton-dependent cytokinesis	3/112	113/18903	0.02963	0.317968	0.290372	TTC19/BIN3/EXOC5	3	BP
GO:0018394	peptidyl-lysine acetylation	4/112	197/18903	0.0297613	0.317968	0.290372	SNCA/KAT8/SRCAP/CTBP1	4	BP
GO:0071248	cellular response to metal ion	4/112	198/18903	0.0302406	0.321573	0.293664	SNCA/SLC30A10/STK39/SLC25A24	4	BP
GO:0032467	positive regulation of cytokinesis	2/112	46/18903	0.0304008	0.321765	0.293839	CENPV/CDC42	2	BP
GO:0051222	positive regulation of protein transport	5/112	294/18903	0.0307302	0.322037	0.294087	CD38/STX4/RAB29/HLA-DRB1/NMT1	5	BP
GO:0032410	negative regulation of transporter activity	3/112	115/18903	0.0309841	0.322037	0.294087	SNCA/CRHR1/STK39	3	BP
GO:0034502	protein localization to chromosome	3/112	115/18903	0.0309841	0.322037	0.294087	MCM9/KNTC1/FAM47E	3	BP
GO:0043393	regulation of protein binding	4/112	200/18903	0.031213	0.322037	0.294087	HOPX/HIP1R/CDC42/CAPRIN2	4	BP
GO:0001774	microglial cell activation	2/112	47/18903	0.0316312	0.322037	0.294087	SNCA/MAPT	2	BP
GO:0035794	positive regulation of mitochondrial membrane permeability	2/112	47/18903	0.0316312	0.322037	0.294087	HIP1R/NMT1	2	BP
GO:0072583	clathrin-dependent endocytosis	2/112	47/18903	0.0316312	0.322037	0.294087	GAK/HIP1R	2	BP
GO:0051702	biological process involved in interaction with symbiont	3/112	116/18903	0.0316732	0.322037	0.294087	NUCKS1/RAB29/CDC42	3	BP
GO:0032271	regulation of protein polymerization	4/112	201/18903	0.031706	0.322037	0.294087	SNCA/HIP1R/MAPT/DYRK1A	4	BP
GO:0048193	Golgi vesicle transport	5/112	298/18903	0.0322975	0.32658	0.298236	SEC23IP/GAK/EXOC5/NSF/NRBP1	5	BP
GO:0031057	negative regulation of histone modification	2/112	48/18903	0.032881	0.328819	0.300281	SNCA/CTBP1	2	BP
GO:0046850	regulation of bone remodeling	2/112	48/18903	0.032881	0.328819	0.300281	CD38/PLEKHM1	2	BP
GO:0071346	cellular response to interferon-gamma	3/112	118/18903	0.0330755	0.328819	0.300281	STX4/CDC42/ZYX	3	BP
GO:0009914	hormone transport	5/112	300/18903	0.0330997	0.328819	0.300281	CD38/STX4/CRHR1/HLA-DRB1/NDUFAF2	5	BP
GO:0031281	positive regulation of cyclase activity	2/112	49/18903	0.03415	0.333016	0.304114	ADORA2B/CRHR1	2	BP
GO:0043300	regulation of leukocyte degranulation	2/112	49/18903	0.03415	0.333016	0.304114	STX4/ADORA2B	2	BP
GO:1902108	regulation of mitochondrial membrane permeability involved in apoptotic process	2/112	49/18903	0.03415	0.333016	0.304114	HIP1R/NMT1	2	BP
GO:1903426	regulation of reactive oxygen species biosynthetic process	2/112	49/18903	0.03415	0.333016	0.304114	SNCA/SLC30A10	2	BP
GO:0007006	mitochondrial membrane organization	3/112	120/18903	0.0345098	0.333016	0.304114	SNCA/HIP1R/NMT1	3	BP
GO:0018210	peptidyl-threonine modification	3/112	120/18903	0.0345098	0.333016	0.304114	DGKQ/STK39/DYRK1A	3	BP
GO:0009165	nucleotide biosynthetic process	5/112	304/18903	0.0347412	0.333016	0.304114	SNCA/ADORA2B/SLC26A1/AK7/PDHB	5	BP
GO:0048167	regulation of synaptic plasticity	4/112	207/18903	0.0347606	0.333016	0.304114	CD38/STX4/SNCA/MAPT	4	BP
GO:0032355	response to estradiol	3/112	121/18903	0.0352388	0.333016	0.304114	CD38/CCDC62/PAM	3	BP
GO:0043254	regulation of protein-containing complex assembly	6/112	410/18903	0.0352555	0.333016	0.304114	SNCA/HIP1R/MAPT/STX1B/CDC42/DYRK1A	6	BP
GO:0002269	leukocyte activation involved in inflammatory response	2/112	50/18903	0.0354379	0.333016	0.304114	SNCA/MAPT	2	BP
GO:0051349	positive regulation of lyase activity	2/112	50/18903	0.0354379	0.333016	0.304114	ADORA2B/CRHR1	2	BP
GO:1903747	regulation of establishment of protein localization to mitochondrion	2/112	50/18903	0.0354379	0.333016	0.304114	NMT1/MAPT	2	BP
GO:1901293	nucleoside phosphate biosynthetic process	5/112	306/18903	0.0355805	0.333016	0.304114	SNCA/ADORA2B/SLC26A1/AK7/PDHB	5	BP
GO:0046887	positive regulation of hormone secretion	3/112	123/18903	0.0367209	0.336823	0.307591	CD38/STX4/HLA-DRB1	3	BP
GO:0030225	macrophage differentiation	2/112	51/18903	0.0367444	0.336823	0.307591	HLA-DRB1/CDC42	2	BP
GO:0031062	positive regulation of histone methylation	2/112	51/18903	0.0367444	0.336823	0.307591	FAM47E/KAT8	2	BP
GO:1903307	positive regulation of regulated secretory pathway	2/112	51/18903	0.0367444	0.336823	0.307591	STX4/ADORA2B	2	BP
GO:1904951	positive regulation of establishment of protein localization	5/112	310/18903	0.0372969	0.336823	0.307591	CD38/STX4/RAB29/HLA-DRB1/NMT1	5	BP
GO:0006836	neurotransmitter transport	4/112	212/18903	0.0374327	0.336823	0.307591	STX4/SNCA/ADORA2B/STX1B	4	BP
GO:0031109	microtubule polymerization or depolymerization	3/112	124/18903	0.0374737	0.336823	0.307591	SNCA/MAPT/DYRK1A	3	BP
GO:1902806	regulation of cell cycle G1/S phase transition	4/112	213/18903	0.0379809	0.336823	0.307591	E2F1/BCL7C/STIL/DDRGK1	4	BP
GO:0010043	response to zinc ion	2/112	52/18903	0.0380692	0.336823	0.307591	SLC30A10/PAM	2	BP
GO:0043268	positive regulation of potassium ion transport	2/112	52/18903	0.0380692	0.336823	0.307591	AMIGO1/STK39	2	BP
GO:0043303	mast cell degranulation	2/112	52/18903	0.0380692	0.336823	0.307591	LAT/ADORA2B	2	BP
GO:0048013	ephrin receptor signaling pathway	2/112	52/18903	0.0380692	0.336823	0.307591	EFNA1/EFNA3	2	BP
GO:1902930	regulation of alcohol biosynthetic process	2/112	52/18903	0.0380692	0.336823	0.307591	DGKQ/SNCA	2	BP
GO:1905710	positive regulation of membrane permeability	2/112	52/18903	0.0380692	0.336823	0.307591	HIP1R/NMT1	2	BP
GO:0043280	positive regulation of cysteine-type endopeptidase activity involved in apoptotic process	3/112	125/18903	0.0382345	0.33697	0.307724	SNCA/HIP1R/MAPT	3	BP
GO:0018105	peptidyl-serine phosphorylation	5/112	313/18903	0.0386171	0.337705	0.308396	DGKQ/SNCA/STK39/CAPRIN2/DYRK1A	5	BP
GO:0033865	nucleoside bisphosphate metabolic process	3/112	126/18903	0.0390032	0.337705	0.308396	SNCA/SLC26A1/PDHB	3	BP
GO:0033875	ribonucleoside bisphosphate metabolic process	3/112	126/18903	0.0390032	0.337705	0.308396	SNCA/SLC26A1/PDHB	3	BP
GO:0034032	purine nucleoside bisphosphate metabolic process	3/112	126/18903	0.0390032	0.337705	0.308396	SNCA/SLC26A1/PDHB	3	BP
GO:0019932	second-messenger-mediated signaling	5/112	314/18903	0.0390634	0.337705	0.308396	DGKQ/LAT/ADORA2B/MAPT/RIT2	5	BP
GO:0007140	male meiotic nuclear division	2/112	53/18903	0.0394122	0.338138	0.308791	MEIOB/SYCP3	2	BP
GO:0051155	positive regulation of striated muscle cell differentiation	2/112	53/18903	0.0394122	0.338138	0.308791	HOPX/ATP11A	2	BP
GO:0002279	mast cell activation involved in immune response	2/112	54/18903	0.0407729	0.344476	0.314579	LAT/ADORA2B	2	BP
GO:0061900	glial cell activation	2/112	54/18903	0.0407729	0.344476	0.314579	SNCA/MAPT	2	BP
GO:0071168	protein localization to chromatin	2/112	54/18903	0.0407729	0.344476	0.314579	MCM9/FAM47E	2	BP
GO:1902743	regulation of lamellipodium organization	2/112	54/18903	0.0407729	0.344476	0.314579	BIN3/CDC42	2	BP
GO:0019058	viral life cycle	5/112	319/18903	0.0413427	0.344476	0.314579	NUCKS1/CTSB/SCARB2/HLA-DRB1/CTBP1	5	BP
GO:0007041	lysosomal transport	3/112	129/18903	0.0413563	0.344476	0.314579	PLEKHM1/GAK/SCARB2	3	BP
GO:0050714	positive regulation of protein secretion	3/112	129/18903	0.0413563	0.344476	0.314579	CD38/STX4/HLA-DRB1	3	BP
GO:0001505	regulation of neurotransmitter levels	4/112	219/18903	0.0413675	0.344476	0.314579	STX4/SNCA/ADORA2B/STX1B	4	BP
GO:0002448	mast cell mediated immunity	2/112	55/18903	0.0421513	0.34844	0.318199	LAT/ADORA2B	2	BP
GO:1902991	regulation of amyloid precursor protein catabolic process	2/112	55/18903	0.0421513	0.34844	0.318199	EFNA1/EFNA3	2	BP
GO:0034205	amyloid-beta formation	2/112	56/18903	0.043547	0.3529	0.322272	EFNA1/DYRK1A	2	BP
GO:0043470	regulation of carbohydrate catabolic process	2/112	56/18903	0.043547	0.3529	0.322272	NCOR1/SCARB2	2	BP
GO:0045761	regulation of adenylate cyclase activity	2/112	56/18903	0.043547	0.3529	0.322272	ADORA2B/CRHR1	2	BP
GO:0060998	regulation of dendritic spine development	2/112	56/18903	0.043547	0.3529	0.322272	EFNA1/CAPRIN2	2	BP
GO:0072348	sulfur compound transport	2/112	56/18903	0.043547	0.3529	0.322272	SLC26A1/SLC26A9	2	BP
GO:0009410	response to xenobiotic stimulus	6/112	432/18903	0.0436256	0.3529	0.322272	CD38/E2F1/SNCA/ITGA3/VKORC1/PAM	6	BP
GO:0031647	regulation of protein stability	5/112	325/18903	0.0441826	0.356134	0.325225	SNCA/EFNA1/ZSWIM7/HIP1R/DDRGK1	5	BP
GO:0006979	response to oxidative stress	6/112	434/18903	0.0444434	0.356966	0.325985	CD38/STX4/SNCA/MAPT/ERCC8/SLC25A24	6	BP
GO:0035196	miRNA processing	2/112	57/18903	0.0449597	0.35857	0.32745	NCOR1/ZC3H7B	2	BP
GO:0045005	DNA-templated DNA replication maintenance of fidelity	2/112	57/18903	0.0449597	0.35857	0.32745	NUCKS1/MCM9	2	BP
GO:0051656	establishment of organelle localization	6/112	437/18903	0.0456882	0.363101	0.331587	SNCA/LAT/ADORA2B/EXOC5/MAPT/CDC42	6	BP
GO:0051304	chromosome separation	3/112	135/18903	0.0462727	0.364331	0.332711	MEIOB/KNTC1/BCL7C	3	BP
GO:0048008	platelet-derived growth factor receptor signaling pathway	2/112	58/18903	0.0463894	0.364331	0.332711	SNCA/HIP1R	2	BP
GO:0010565	regulation of cellular ketone metabolic process	3/112	136/18903	0.0471191	0.364331	0.332711	NCOR1/DGKQ/SNCA	3	BP
GO:0071333	cellular response to glucose stimulus	3/112	136/18903	0.0471191	0.364331	0.332711	STX4/HLA-DRB1/NDUFAF2	3	BP
GO:0071241	cellular response to inorganic substance	4/112	229/18903	0.0473816	0.364331	0.332711	SNCA/SLC30A10/STK39/SLC25A24	4	BP
GO:0018209	peptidyl-serine modification	5/112	332/18903	0.047641	0.364331	0.332711	DGKQ/SNCA/STK39/CAPRIN2/DYRK1A	5	BP
GO:0071709	membrane assembly	2/112	59/18903	0.0478355	0.364331	0.332711	STX4/GAK	2	BP
GO:1903078	positive regulation of protein localization to plasma membrane	2/112	59/18903	0.0478355	0.364331	0.332711	STX4/ITGA3	2	BP
GO:0060249	anatomical structure homeostasis	5/112	333/18903	0.0481479	0.364331	0.332711	CD38/TMEM175/PLEKHM1/SH3GL2/STK39	5	BP
GO:0071331	cellular response to hexose stimulus	3/112	138/18903	0.0488347	0.364331	0.332711	STX4/HLA-DRB1/NDUFAF2	3	BP
GO:0002886	regulation of myeloid leukocyte mediated immunity	2/112	60/18903	0.0492981	0.364331	0.332711	STX4/ADORA2B	2	BP
GO:0006893	Golgi to plasma membrane transport	2/112	60/18903	0.0492981	0.364331	0.332711	EXOC5/NSF	2	BP
GO:0008203	cholesterol metabolic process	3/112	139/18903	0.0497039	0.364331	0.332711	SNX17/DGKQ/DISP3	3	BP
GO:0008277	regulation of G protein-coupled receptor signaling pathway	3/112	139/18903	0.0497039	0.364331	0.332711	DGKQ/SNCA/NMT1	3	BP
GO:0060560	developmental growth involved in morphogenesis	4/112	233/18903	0.0499165	0.364331	0.332711	SH3GL2/WNT3/BIN3/MAPT	4	BP
GO:0005765	lysosomal membrane	9/117	418/19869	0.000826946	0.0840837	0.0738711	TMEM175/PLEKHM1/DRAM1/SCARB2/HLA-DRB1/NSF/SPPL2C/ATP11A/ABCB9	9	CC
GO:0098852	lytic vacuole membrane	9/117	418/19869	0.000826946	0.0840837	0.0738711	TMEM175/PLEKHM1/DRAM1/SCARB2/HLA-DRB1/NSF/SPPL2C/ATP11A/ABCB9	9	CC
GO:0030139	endocytic vesicle	8/117	343/19869	0.000970196	0.0840837	0.0738711	STX4/SH3GL2/WNT3/SCARB2/HLA-DRB1/FMNL1/CDC42/ZYX	8	CC
GO:0005774	vacuolar membrane	9/117	461/19869	0.00163196	0.0874342	0.0768147	TMEM175/PLEKHM1/DRAM1/SCARB2/HLA-DRB1/NSF/SPPL2C/ATP11A/ABCB9	9	CC
GO:0034399	nuclear periphery	5/117	145/19869	0.00168143	0.0874342	0.0768147	DGKQ/PRR14/KAT8/MAPT/ERCC8	5	CC
GO:0005938	cell cortex	7/117	312/19869	0.00250555	0.10011	0.0879513	SNCA/EXOC5/NRBP1/HIP1R/FMNL1/PDLIM2/CTBP1	7	CC
GO:0043202	lysosomal lumen	4/117	98/19869	0.00269528	0.10011	0.0879513	ARSA/CTSB/IDUA/SCARB2	4	CC
GO:0043197	dendritic spine	5/117	175/19869	0.0037922	0.112235	0.0986036	STX4/HIP1R/MAPT/LZTS3/CDC42	5	CC
GO:0044309	neuron spine	5/117	176/19869	0.00388507	0.112235	0.0986036	STX4/HIP1R/MAPT/LZTS3/CDC42	5	CC
GO:0030666	endocytic vesicle membrane	5/117	194/19869	0.0058487	0.142948	0.125586	STX4/SH3GL2/WNT3/SCARB2/HLA-DRB1	5	CC
GO:0030662	coated vesicle membrane	5/117	198/19869	0.00636534	0.142948	0.125586	SH3GL2/SEC23IP/SCARB2/HLA-DRB1/HIP1R	5	CC
GO:0030665	clathrin-coated vesicle membrane	4/117	132/19869	0.00774183	0.142948	0.125586	SH3GL2/SCARB2/HLA-DRB1/HIP1R	4	CC
GO:0030669	clathrin-coated endocytic vesicle membrane	3/117	72/19869	0.00883676	0.142948	0.125586	SH3GL2/SCARB2/HLA-DRB1	3	CC
GO:0045335	phagocytic vesicle	4/117	139/19869	0.00924806	0.142948	0.125586	STX4/FMNL1/CDC42/ZYX	4	CC
GO:0048786	presynaptic active zone	3/117	75/19869	0.00987877	0.142948	0.125586	STX4/STX1B/CTBP1	3	CC
GO:0030135	coated vesicle	6/117	310/19869	0.0101428	0.142948	0.125586	SH3GL2/SEC23IP/IDUA/SCARB2/HLA-DRB1/HIP1R	6	CC
GO:0030658	transport vesicle membrane	5/117	222/19869	0.0101548	0.142948	0.125586	SNCA/TMEM163/SEC23IP/HLA-DRB1/PAM	5	CC
GO:0016323	basolateral plasma membrane	5/117	229/19869	0.0115005	0.142948	0.125586	CD38/STX4/ITGA3/SLC26A1/STK39	5	CC
GO:0098978	glutamatergic synapse	6/117	324/19869	0.012407	0.142948	0.125586	STX4/TNNI3K/DGKQ/SH3GL2/ADORA2B/CTBP1	6	CC
GO:0048787	presynaptic active zone membrane	2/117	29/19869	0.0125825	0.142948	0.125586	STX4/STX1B	2	CC
GO:0071556	integral component of lumenal side of endoplasmic reticulum membrane	2/117	29/19869	0.0125825	0.142948	0.125586	HLA-DRB1/SPPL2C	2	CC
GO:0098553	lumenal side of endoplasmic reticulum membrane	2/117	29/19869	0.0125825	0.142948	0.125586	HLA-DRB1/SPPL2C	2	CC
GO:0030133	transport vesicle	7/117	423/19869	0.0126454	0.142948	0.125586	STX4/SNCA/TMEM163/SEC23IP/HLA-DRB1/STX1B/PAM	7	CC
GO:0097228	sperm principal piece	2/117	33/19869	0.0161156	0.167772	0.147395	CFAP119/IFT172	2	CC
GO:0045334	clathrin-coated endocytic vesicle	3/117	90/19869	0.0161319	0.167772	0.147395	SH3GL2/SCARB2/HLA-DRB1	3	CC
GO:0009925	basal plasma membrane	5/117	254/19869	0.0172906	0.172906	0.151905	CD38/STX4/ITGA3/SLC26A1/STK39	5	CC
GO:0098576	lumenal side of membrane	2/117	35/19869	0.0180226	0.173551	0.152472	HLA-DRB1/SPPL2C	2	CC
GO:0051233	spindle midzone	2/117	36/19869	0.0190103	0.173875	0.152756	CENPV/CDC42	2	CC
GO:0005802	trans-Golgi network	5/117	262/19869	0.0194886	0.173875	0.152756	STX4/RAB29/HLA-DRB1/PAM/ATP11A	5	CC
GO:0005775	vacuolar lumen	4/117	176/19869	0.0203527	0.173875	0.152756	ARSA/CTSB/IDUA/SCARB2	4	CC
GO:0031256	leading edge membrane	4/117	177/19869	0.0207312	0.173875	0.152756	STX4/HIP1R/MAPT/CDC42	4	CC
GO:0045178	basal part of cell	5/117	272/19869	0.0224848	0.182689	0.1605	CD38/STX4/ITGA3/SLC26A1/STK39	5	CC
GO:0098791	Golgi apparatus subcompartment	6/117	387/19869	0.0270504	0.213125	0.187239	STX4/RAB29/HLA-DRB1/NSF/PAM/ATP11A	6	CC
GO:0001772	immunological synapse	2/117	45/19869	0.028869	0.220763	0.19395	LAT/HLA-DRB1	2	CC
GO:0030496	midbody	4/117	203/19869	0.0321183	0.234877	0.206349	TTC19/CENPV/EXOC5/CDC42	4	CC
GO:0031201	SNARE complex	2/117	48/19869	0.0325214	0.234877	0.206349	STX4/STX1B	2	CC
GO:0008021	synaptic vesicle	4/117	208/19869	0.0346556	0.24155	0.212212	STX4/SNCA/TMEM163/STX1B	4	CC
GO:0005769	early endosome	6/117	414/19869	0.0358522	0.24155	0.212212	SNX17/RAB29/TMEM163/SH3GL2/SLC30A10/ATP11A	6	CC
GO:0030136	clathrin-coated vesicle	4/117	211/19869	0.0362325	0.24155	0.212212	SH3GL2/SCARB2/HLA-DRB1/HIP1R	4	CC
GO:0098636	protein complex involved in cell adhesion	2/117	52/19869	0.0376559	0.243726	0.214124	MMRN1/ITGA3	2	CC
GO:0016363	nuclear matrix	3/117	126/19869	0.0384337	0.243726	0.214124	DGKQ/KAT8/ERCC8	3	CC
GO:0070382	exocytic vesicle	4/117	226/19869	0.0447327	0.24949	0.219187	STX4/SNCA/TMEM163/STX1B	4	CC
GO:0032589	neuron projection membrane	2/117	60/19869	0.0487708	0.24949	0.219187	STX4/MAPT	2	CC
GO:0000149	SNARE binding	5/111	110/18432	0.000535869	0.189162	0.183323	STX4/RNF40/SNCA/NSF/STX1B	5	MF
GO:0019531	oxalate transmembrane transporter activity	2/111	10/18432	0.00156712	0.257237	0.249298	SLC26A1/SLC26A9	2	MF
GO:0140297	DNA-binding transcription factor binding	9/111	476/18432	0.00233769	0.257237	0.249298	NUCKS1/E2F1/NCOR1/DGKQ/KAT8/SETD1A/CCDC62/DDRGK1/CTBP1	9	MF
GO:0060090	molecular adaptor activity	9/111	492/18432	0.00291487	0.257237	0.249298	E2F1/STX4/SNCA/LAT/BIN3/HIP1R/MAPT/STX1B/RETREG3	9	MF
GO:0015116	sulfate transmembrane transporter activity	2/111	17/18432	0.00460765	0.270904	0.262543	SLC26A1/SLC26A9	2	MF
GO:0030674	protein-macromolecule adaptor activity	7/111	347/18432	0.00503902	0.270904	0.262543	STX4/LAT/BIN3/HIP1R/MAPT/STX1B/RETREG3	7	MF
GO:0017075	syntaxin-1 binding	2/111	19/18432	0.00574817	0.270904	0.262543	RNF40/NSF	2	MF
GO:0003697	single-stranded DNA binding	4/111	124/18432	0.0067194	0.270904	0.262543	NUCKS1/MCM9/MEIOB/MAPT	4	MF
GO:0003713	transcription coactivator activity	6/111	281/18432	0.00710017	0.270904	0.262543	NUCKS1/KAT8/CCDC62/SRCAP/DYRK1A/CTBP1	6	MF
GO:0015106	bicarbonate transmembrane transporter activity	2/111	22/18432	0.00767433	0.270904	0.262543	SLC26A1/SLC26A9	2	MF
GO:0070840	dynein complex binding	2/111	24/18432	0.00909785	0.291958	0.282947	RAB29/SNCA	2	MF
GO:0046875	ephrin receptor binding	2/111	29/18432	0.0131242	0.386069	0.374154	EFNA1/EFNA3	2	MF
GO:0005310	dicarboxylic acid transmembrane transporter activity	2/111	31/18432	0.0149146	0.388245	0.376262	SLC26A1/SLC26A9	2	MF
GO:0016410	N-acyltransferase activity	3/111	88/18432	0.0161072	0.388245	0.376262	KAT8/NMT1/SRCAP	3	MF
GO:0004402	histone acetyltransferase activity	2/111	35/18432	0.0187892	0.388245	0.376262	KAT8/SRCAP	2	MF
GO:0061629	RNA polymerase II-specific DNA-binding transcription factor binding	6/111	350/18432	0.0192633	0.388245	0.376262	NCOR1/KAT8/SETD1A/CCDC62/DDRGK1/CTBP1	6	MF
GO:0005484	SNAP receptor activity	2/111	37/18432	0.0208683	0.388245	0.376262	STX4/STX1B	2	MF
GO:0061733	peptide-lysine-N-acetyltransferase activity	2/111	38/18432	0.0219422	0.388245	0.376262	KAT8/SRCAP	2	MF
GO:0003925	G protein activity	2/111	41/18432	0.0252977	0.388245	0.376262	CDC42/RIT2	2	MF
GO:0051087	chaperone binding	3/111	105/18432	0.0255781	0.388245	0.376262	GAK/SCARB2/MAPT	3	MF
GO:0048156	tau protein binding	2/111	43/18432	0.027643	0.388245	0.376262	SNCA/DYRK1A	2	MF
GO:0019894	kinesin binding	2/111	46/18432	0.0313178	0.388245	0.376262	RAB29/SNCA	2	MF
GO:0034212	peptide N-acetyltransferase activity	2/111	46/18432	0.0313178	0.388245	0.376262	KAT8/SRCAP	2	MF
GO:0016829	lyase activity	4/111	199/18432	0.0323202	0.388245	0.376262	CD38/CENPV/FAHD1/PAM	4	MF
GO:0017124	SH3 domain binding	3/111	125/18432	0.0398053	0.388245	0.376262	ARHGAP27/HIP1R/MAPT	3	MF
GO:1901682	sulfur compound transmembrane transporter activity	2/111	55/18432	0.0433992	0.388245	0.376262	SLC26A1/SLC26A9	2	MF
GO:0003924	GTPase activity	5/111	331/18432	0.0498861	0.388245	0.376262	RAB29/ARL17B/CDC42/TUFM/RIT2	5	MF

## Sheet: Supplementary Table 4
Supplementary Table 4: KEGG pathway enrichment analysis of PD-associated genes.
ID	Description	GeneRatio	BgRatio	pvalue	p.adjust	qvalue	geneID	Count
hsa04142	Lysosome	5/48	132/8586	0.000802227	0.124345	0.124345	ARSA/CTSB/IDUA/SCARB2/ABCB9	5
hsa04015	Rap1 signaling pathway Rap1	5/48	210/8586	0.00608127	0.471299	0.471299	EFNA1/LAT/ADORA2B/EFNA3/CDC42	5
hsa04130	SNARE interactions in vesicular transport	2/48	33/8586	0.0144718	0.653187	0.653187	STX4/STX1B	2
hsa04640	Hematopoietic cell lineage	3/48	99/8586	0.017681	0.653187	0.653187	CD38/ITGA3/HLA-DRB1	3
hsa04962	Vasopressin-regulated water reabsorption	2/48	44/8586	0.0249408	0.653187	0.653187	STX4/NSF	2
hsa04014	Ras signaling pathway	4/48	236/8586	0.0421797	0.653187	0.653187	EFNA1/LAT/EFNA3/CDC42	4

## Sheet: Supplementary Table 5
Supplementary Table 5: Identification of PD-associated differentially expressed genes (DEGs) in PD-related datasets.
GEO accession	GSE205450	GSE8397	GSE168496	GSE106608	GSE163176	GSE136666	GSE133101			GSE134390	GSE114517			GSE42966	GSE28894			GSE7621
Tissues	caudate/putamen regions/striatum	Substantia Nigra	Substantia Nigra	subthalamic nucleus	brain slice	Putamen/Substantia nigra	Amygdala	Mediltemporal Gyrus	Substantia Nigra	Putamen	Substantia Nigra	Amygdala	Mediltemporal Gyrus	Substantia Nigra	Frontal Cortex	Cerebellum	Medulla	Substantia Nigra	Brain DEGs after removal of duplicates
DEGs number	n=712	n=173	n=152	n=805	n=884	n=201	n=200	n=314	n=394	n=2	n=102	n=173	n=20	n=542	n=45	n=44	n=61	n=1207	n=5152
	ABCC5-AS1	ADAM23	ABCA13	ABCC2	ABCA1	ACSM1	ADAMTS12	ABHD3	A4GALT	LOC105374524	ADGRV1	ACP7	ADAMTS2	AAMP	AKNAD1	ANKRD7	ANXA4	ABCC3	A4GALT
	ACTN2	AFF3	ACAN	ABCC3	ABCA5	ADRA1B	ANKRD20A11P	ADAM7-AS1	ACKR4	LOC105376866	ADH1B	ADA	CMTM5	AARD	ATP8A2	APOF	ARSF	ABHD1	AAMP
	ACY3	AKAP12	ACTC1	ACSM6	ABI3BP	ADRA1D	AOC3	ADAM8	ACOT4		AKR1C1	ADCY10P1	DNASE1L2	ABCB9	C3orf22	BPIFB6	AURKB	ABHD11	AARD
	ADAMTS9	ANKRD29	ADAMTSL1	ACY3	ABLIM1	AGTR1	APOL4	ALKAL2	ACOXL		ALDH1A1	ANKRD18A	DYNLT5	ACAD9	CCNF	C3orf22	BARHL1	ABI3BP	ABCA1
	ADAMTS9-AS1	ANKRD37	AGTR1	ADAMTS3	ABR	ALOX15B	AQP7B	ANGPTL5	ACTRT3		ANGPT2	ATAD3C	FANCD2	ADAM12	CEP57L1	CCDC42	CHRM3	ACAD10	ABCA13
	ALB	ANKRD50	ALDH1A1	ADGRE1	ACACB	ANKRD37	ARHGAP36	ANKRD7	ADAM33		BEND4	ATP11A-AS1	FOLH1	ADAMTS1	CHAC1	CCNJ	CLIC6	ACAP2	ABCA5
	AMY2A	APBA1	ANGPTL7	ADGRG3	ACADSB	AQP3	ARMC3	ANXA2R-OT1	ADAMTS12		C7	AZGP1	GPR6	ADAMTS9	CHRM3	CLRN3	CLSTN2	ACER1	ABCB9
	ANGPT2	ARHGEF7	ANKK1	ADH1B	ACKR4	ARC	AZGP1	APOB	ADGRV1		CACNA1G	B3GAT1-DT	GPSM3	ADCY2	CLIC4	COL21A1	COL13A1	ACSF3	ABCC13
	ANGPTL4	ARL6	ARHGAP44-AS1	ADM	ACOXL	ASF1B	BTC	APOC2	ADH1B		CACNB3	BOK	HILPDA-AS1	AEN	CPB1	CPPED1	CPA2	ACSS1	ABCC2
	ANKRD20A11P	ARMCX5-GPRASP2	ATXN8OS	ADORA2A	ACTG2	BAG3	C10orf82	APOC4-APOC2	ADRA2B		CADPS2	BOK-AS1	IGFBPL1	AES	DCAF13	CTU2	CPNE9	ACTRT3	ABCC3
	ANKRD20A2P	GPRASP2	BIRC7	ADRA2B	ACVR2A	BNIPL	C9orf153	ARG1	AFAP1L1		CBLN1	CASS4	IKBIP	AFF3	DEFB125	DAB2IP	CRABP1	ADA	ABCC5-AS1
	ANKRD20A3P	ARRDC2	CADPS2	ADRA2C	ACVR2B	C10orf55	C9orf57	ARHGAP15-AS1	AGAP1-IT1		CDH7	CD22	LINC02641	AGBL2	DENND1C	DPYS	E2F1	ADAM3A	ABHD1
	ANKRD20A5P	ATP6V1C1	CALCA	AEBP1	ADAM12	CCDC144NL	CCNP	ARHGEF16	AGK-DT		CNTN4	CHN2-AS1	LOC100507547	AGMAT	DLC1	EIF1AD	E2F2	ADAMTS18	ABHD11
	ANKRD20A8P	B3GALNT1	CALCB	AGPAT4-IT1	ADAMTS1	CCKBR	CD163	ARHGEF17-AS1	AKR1C1		COL1A2	CHST3	LOC112268038	AGPAT2	DMD	FAM98B	EGR2	ADAMTS19	ABHD3
	ANO3	B4GALT6	CBLN1	AIF1	ADAMTS12	CCL2	CENPF	ARL13A	ALDH1A1		COL8A1	CLCA4	MUC19	AGTR1	EPHA5	FLCN	EIF1AD	ADAMTS9-AS2	ABI3BP
	ANP32A-IT1	BBX	CCKAR	AJUBA	ADAMTS5	CCL3	CFAP45	ATP2A3	ANGPT2		CORO2A	CLIC6	RNVU1-17	AK4	GDA	GFM2	FANCF	ADAMTSL1	ABLIM1
	APOL4	BCAT1	CCN3	AKR1C1	ADAMTS6	CCL4L2	CFAP52	ATP4A	ANKK1		CPNE9	COL26A1	ST3GAL5-AS1	AKR1B10	GPR15	GHR	FAP	AFDN	ABR
	ARHGAP11A	BEND4	CDH1	AKR1C3	ADAMTS8	CD177	CFAP97D2	BAALC-AS1	ANKRD18B		CXCR4	COL6A3	TNC	AKT2	GPRIN3	GPR20	FEZF1	AFF3	ACACB
	ARHGAP11A-SCG5	BEX5	CH25H	ANG	ADCY1	CD248	CFAP99	BMP3	ARL4A		CYP1B1	CPNE4	TOGARAM2	ALDH1A1	GRHL1	GRHL1	GABRA6	AGTR1	ACAD10
	ARL4D	BRWD1	CHIT1	ANGPT1	ADCY8	CELSR1	CKS2	C12orf54	ATE1-AS1		CYP26B1	DEPDC7	TRIM5	ALDH7A1	GRIN1	HM13	GRHL1	AHSA2	ACAD9
	ARPP21	BTBD11	CHRNA6	ANGPT2	ADGRB2	CERNA2	CLIC6	C18orf15	ATF6-DT		CYP4F12	DNA2		ALDOAP2	H1FNT	HOXA7	GRIK1	AK7	ACADSB
	ASAH2	C10orf128	CHRNB3	ANKRD20A21P	ADGRG1	CH25H	CLXN	C1orf105	ATP2A3		CYP4F3	DNAJC5G		ALOX12B	IMPG2	HRH2	H1FNT	AKAP12	ACAN
	ASAP1-IT1	C10orf54	CILP	ANKRD33B	ADGRG3	CHORDC1	CROCC2	C9orf50	ATXN8OS		DAB1	DRD2		ANKFN1	INPP4A	HSD11B1	HYAL3	AKR1C1	ACAP2
	ATAD3C	C15orf59	CLDN19	ANKRD34C	ADHFE1	CHORDC1P4	CYP26B1	CA3	B3GNT8		DCC	DUSP4		ANKS1B	KCNH8	IRF7	IDS	AKR1C3	ACER1
	ATP11A-AS1	C2orf80	CLEC12A	ANKRD37	ADM	CHRM5	CYP4F24P	CAV1	BACE2		DDIT4L	ECRG4		ANXA13	KLK7	KCNH7	ILDR2	ALDH1A1	ACKR4
	ATP1A3	CACNA1B	CNIH3-AS2	ANO2	ADM-DT	CKM	CYP4F29P	CBX3P2	BCL6B		DGKH	EGR4		AOC2	KLRC3	MAFB	INS	ALG5	ACOT4
	BAG3	CADPS	CNN1	ANXA1	ADTRP	CLSTN2	DCAF4L1	CCDC178	BEND4		DNAH17-AS1	EMX1		AP1B1	LELP1	MORN1	ITGB8	ALOX12	ACOXL
	BATF	CALN1	CNTF	APLNR	AFAP1L1	CPLX3	DIO1	CCDC87	BIN3-IT1		DNAJB1	ERC2-IT1		APAF1	OPRK1	NHLRC2	KISS1R	AMBRA1	ACP7
	BCL6	CBLN2	COL14A1	APOBR	AFF2	CPNE9	DLL4	CD248	BMP4		DSP	FA2H		APC2	PDPK1	OR2M2	KLK7	AMER3	ACSF3
	BCYRN1	CCDC136	COL1A1	APOC2	AGTR1	CPXM1	DNAJB1	CD44	BMP5		EBF3	FAM86JP		APOC2	PHF12	POLDIP3	LGALSL	ANGPT2	ACSM1
	BFSP1	CCDC184	COL2A1	APOC4-APOC2	AHNAK2	CRH	DNAJC5G	CHAD	BNIPL		EHF	FAM95C		APOLD1	PIP5K1B	PRDM14	LGI1	ANK1	ACSM6
	BIN3-IT1	CCDC85A	COL3A1	APOL4	AHR	CYP26B1	DRD2	CLDND2	C1orf220		ELFN1	FER1L6-AS2		ARFGEF2	PPIL1	RECQL5	MFAP5	ANKLE1	ACSS1
	BNIPL	CDH8	COL8A1	AQP9	AJUBA	DDC	DUSP4	CLEC18B	C1orf226		FAM43A	FGF11		ARHGDIA	RDH16	RMI2	MRVI1	ANKRD24	ACTC1
	BTBD9-AS1	CELF4	CYP2S1	AREG	AK9	DDX11L17	DYNLT5	CLEC5A	C7		FAT2	G0S2		ARHGEF4	RECQL	RPL27A	MYBPC1	ANKRD26P3	ACTG2
	C11orf87	CEP41	CYP4B1	ARHGAP15	AKAP3	DDX11L2	FAM162B	CMTM5	C8orf48		FGF13	GABRE		ARHGEF5	RGS10	RXFP4	NDST3	ANKRD29	ACTN2
	C20orf173	CLSTN2	DAPL1	ARHGAP36	AKNA	DNAH17-AS1	FAM245B	CNMD	CACNA1G		GABRA4	GABRQ		ARL4A	RSPO3	S100P	NUTM1	ANKRD40	ACTRT3
	C2orf80	CNTN4	DCLK3	ARSI	ALDH1B1	DNAJB1	FAM47A	COL13A1	CACNB3		GABRD	GALNT6		ARMC3	SLC17A8	SFTPD	NXPH2	ANXA2	ACVR2A
	C4orf54	CPEB3	DDC	ATF3	ALDH3B1	DUSP2	FAUP4	CPXM2	CADPS2		GBE1	GIPR		ARSA	SLC2A13	SLC16A5	OR4D11	AP4E1	ACVR2B
	C6orf141	CPLX2	DES	ATF4	ALDH5A1	EDN1	GABRE	CRYBA1	CARD16		GCNA	GLP2R		ASAH2	SLC4A7	SLC30A4	OR5R1	APAF1	ACY3
	CACNA1B-AS1	CTXN3	DHH	ATOH8	ALK	EGR1	GABRQ	CSF2RA	CASP6		GFRA1	GNG8		ASPA	TEAD3	SLC35A2	OR6V1	APCDD1L-AS1	ADA
	CACNG1	DCLK1	DNMBP-AS1	ATP10B	AMDHD2	EWSAT1	GIPR	CSNK1A1L	CBLN1		GLRA3	GPR141		ATP1A4	TMEM128	SMPDL3B	PIP5K1B	APLNR	ADAM11
	CACNG3	DENR	DRD2	AXDND1	AMY2B	FAM163A	GPR101	DDIAS	CCDC169-SOHLH2		GSG1L	GREM1		ATP5B	TRIP13	SOCS4	PRDM14	APOC3	ADAM12
	CALB1	DGKH	DRGX	AZGP1	ANGPT1	FAM167B	GPR15	DIO1	CCDC170		HILPDA	H1-1		ATP6V1C1	TRPV2	ZNF708	RAD51AP1	AQP12B	ADAM23
	CALM3	DHX36	DRP2	BAG3	ANGPTL4	FAM78B-AS1	GPRC5A	DNAH11	CCDC62		HILPDA-AS1	H2BC20P		AVL9	TYMS	ZNF710	RANBP3L	AQP12A	ADAM33
	CAMKV	DOCK5	EN1	BCL2A1	ANK1	FAM86JP	H3C14	DUSP4	CCN4		HSPA1A	H3C14		B2M	USP20		RXFP4	ARG1	ADAM3A
	CAP2	DOK6	FAM180A	BCL6	ANK2	FCGR1A	H3C15	DYNLT5	CD200R1		HSPA1B	H3C15		B3GALT1			SCGN	ARHGAP24	ADAM7-AS1
	CARNS1	EBF3	FAM83D	BCL6B	ANK3	FCGR1CP	HAO2	EBF3-AS1	CFAP119		HSPA1L	HPN		BAZ2B			SEMA4G	ARHGAP28	ADAM8
	CASQ2	EIF5A2	FAM83F	BHLHE40	ANKRD10	FOSB	HAPLN3	ENPEP	CFAP300		HSPA6	HPN-AS1		BBS5			SEMA7A	ARHGAP29	ADAMTS1
	CCDC144CP	ELAVL2	FEZF1	BHLHE40-AS1	ANKRD24	FOXD2	HCFC1-AS1	EVPL	CFAP90		IGFBP6	HSPA1A		BCL7B			SLC16A10	ARHGEF7-AS2	ADAMTS12
	CCDC188	EPDR1	FGFBP2	BIRC3	ANKRD29	GASAL1	HCG24	FAM205A	CHN2-AS1		INPP4B	HSPA1B		BCR			SLC39A12	ARIH2OS	ADAMTS18
	CDH8	FAM102B	FMOD	BMP4	ANKRD36	GIPR	HERC2P4	FAM237B	CHORDC1		KCND3	HSPA1L		BDNF			SLIT3	ARL10	ADAMTS19
	CDK5R2	FAM126B	FOXA1	BNIPL	ANKRD36B	GNG13	HILPDA-AS1	FAM239A	CHRNA4		KCNE4	HSPA6		BEST3			STAC2	ARL11	ADAMTS2
	CEBPD	FAM162A	FOXC2	BTN2A3P	ANKRD36C	GPR84	HPN-AS1	FAM27E2	CKS2		KCNJ6	HSPA7		BPTF			STAP2	ARL17B	ADAMTS3
	CEL	FAXC	FOXD2	BTNL2	ANXA2R-AS1	GRM2	HROB	FAM41C	CLEC17A		KCNQ5	HTR1D		BRSK2			STXBP4	ARL17A	ADAMTS5
	CELSR1	FGF12	FOXD3	BTNL8	AP1S2	GZMM	HSPA1A	FAM83D	CLEC4GP1		KLHL1	IMPG1		BTBD6			TRPM3	ARSD	ADAMTS6
	CHAC1	FGF7P3	FRMD1	C10orf82	AP3B2	H19	HSPA1B	FBXL19-AS1	CLSTN2		KLHL13	IP6K3		C18orf54			TTR	ASB10	ADAMTS8
	CHAT	FKBP5	GALNTL6	C11orf96	APCDD1	H2BC11	HSPB1	FLT4	CMTM1		LAMP5	JAKMIP3-AS1		C21orf62			TYMS	ASB2	ADAMTS9
	CHORDC1	GABRA4	GAS2L3	C17orf67	APOE	HBD	HSPB3	FOLH1B	CNTN4		LINC00323	KCNS1		C5orf22			VIP	ASB4	ADAMTS9-AS1
	CHORDC1P4	GDAP1	GLP1R	C19orf33	AQP11	HGFAC	HTR1D	FOXG1-AS1	CNTN6		LOC107986350	KIF19		C6orf1			VIPR1	ASCL2	ADAMTS9-AS2
	CHRM1	GFRA1	GNG13	C19orf38	AQP9	HILPDA-AS1	IFI6	FOXJ1	COL1A1		LOC112268112	KREMEN2		C8orf4			ZFP69	ASF1B	ADAMTSL1
	CHRM2	GLT1D1	GPC3	C1orf87	ARHGAP11A-SCG5	HLA-DOB	IP6K3	FSIP2-AS1	COL3A1		LOC112268238	LDLRAP1		C9orf64			ZNF430	ASMTL-AS1	ADCY1
	CHRM5	GNB5	GPR26	C1QA	ARHGAP27	HS3ST2	ITGA10	FXYD5	COL8A1		MGP	LGR5		CABP1				ATG9B	ADCY10P1
	CIDEA	GPR158	HAMP	C1QB	ARHGAP27P1	HSPA1A	KIF14	GDPD3	CORT		MICB	LHX2-AS1		CACUL1				ATP11A-AS1	ADCY2
	CIRBP	GPR85	HLA-DRB5	C1QC	ARHGAP31	HSPA1B	LINC01331	GEMIN8P4	CPNE9		NPM2	LINC01470		CAMKK1				ATP2A3	ADCY8
	CKM	GSK3B	HOXC4	C1QTNF4	ARL4A	HSPB1	LINC01376	GIPR	CSNK1A1L		NPTX2	LINC03025		CAMSAP3				ATP4B	ADGRB2
	CKMT1A	HENMT1	HTR1B	C2orf80	ARNT2	IL1B	LINC01588	GOLGA6FP	CSNK1G2-AS1		NR4A2	LOC100130872		CAPSL				ATP5S	ADGRE1
	CLEC4E	HIGD1A	IL17B	C4orf47	ARVCF	IL6	LINC01637	GPR132	CTB-3M24.3		NYAP2	LOC100507336		CBFA2T2				ATP6V0E2-AS1	ADGRE4P
	CLSTN3	JPH3	INSC	C5AR1	ASIC3	IL6ST-DT	LINC01643	GPR141	CTSLP2		OGN	LOC101060187		CBLN2				ATP9B	ADGRG1
	CNR1	KALRN	KCNG3	C5orf58	ASPRV1	INSRR	LINC01821	GSTM1	CXCR4		OLFM3	LOC101927627		CCAR2				AUTS2	ADGRG3
	COL15A1	KANK4	KCNJ6	C6	ATF5	KCNC2	LINC02338	H2AC12	CYP1B1		OSBPL10	LOC101928156		CCDC173				AVL9	ADGRG5
	COL25A1	KCNIP4	KCNK17	CA4	ATP2B1-AS1	KCNJ6	LINC02344	H2BC3	CYP26B1		OSGIN1	LOC101929237		CCND1				AXIN1	ADGRV1
	COL27A1	KCNJ6	KCNK5	CA5A	ATP6V1FNB	KCNQ1DN	LINC02953	H3C14	CYP27C1		OXTR	LOC101929307		CCNL2				B4GALT6	ADH1B
	CPLX2	KCNMB4	KIF25	CACNA1E	ATP8A1	KLK7	LINC03016	H3C15	CYP2S1		PCDH20	LOC101929309		CD22				BCAS4	ADHFE1
	CPLX3	KCNQ3	KLHL1	CACNA1S	BASP1-AS1	KRT17P1	LINC03025	HAPLN3	CYP4F3		PLAC4	LOC102723360		CD276				BCL11A	ADM
	CRADD-AS1	KIF21A	KLRC2	CACNG5	BCL2	KRT17P2	LL22NC03-13G6.2	HBB	DAB1		PRX	LOC102724219		CD300A				BCL6	ADM-DT
	CRH	KIF26B	KRT14	CALCR	BCL2L11	KRT18	LMNTD2	HCP5	DBH-AS1		RALYL	LOC102724731		CDH1				BEND4	ADORA2A
	CRYM	KLHL1	KRT17	CAPN13	BGN	LCN10	LOC100130872	HEATR9	DDIT4L		RASGRP1	LOC102724843		CDK19				BEST3	ADRA1B
	CX3CL1	KLHL13	LINC02277	CAPS	BHLHE41	LIF	LOC100506281	HMGA1P7	DENND2B-AS1		RNVU1-17	LOC102724951		CDK2AP1				BFSP1	ADRA1D
	CXCL1	KRT222	LMAN1L	CARD16	BIRC3	LINC00906	LOC101927898	HPGDS	DES		RSPO2	LOC102725082		CDS2				BLZF1	ADRA2B
	CYGB	LIFR	LMOD3	CARNS1	BMP4	LINC01736	LOC101928156	HPSE2	DGKH		SERPINA5	LOC102725180		CDT1				BMP2K	ADRA2C
	CYP2B7P	LINC00672	LMX1B	CASP1	BMPER	LINC02185	LOC101929237	HSD11B2	DLGAP1-AS2		SERPINH1	LOC105371485		CEACAM4				BMP3	ADTRP
	CYP2C8	LINC00849	LOC101928841	CASP12	BMPR1B	LINC02393	LOC101929667	HSPB3	DMBT1		SLC10A4	LOC105372631		CEP104				BMPR1A	AEBP1
	DACT2	SLC25A16	LOC102723506	CASP4	BRINP1	LINC02397	LOC101929800	ICAM1	DNAH17-AS1		SLC18A2	LOC105372795		CES3				BPIFC	AEN
	DCAF12L2	LMBR1	LOC105371634	CASP5	BST1	LINC02552	LOC102724900	IFNK	DNAJB1		SLC2A13	LOC105372816		CFAP100				BRD7	AES
	DDIT4	LOC101926951	LOC105374116	CASP7	BTN2A3P	LOC100130587	LOC105370103	IL1RL1	DPH6-DT		SLC47A1	LOC105373153		CFTR				BRDT	AFAP1L1
	DEPP1	PCDH20	LOC107984118	CASZ1	C15orf48	LOC101926969	LOC105370596	IP6K3	DSP		SLC5A3	LOC105373623		CHD7				BSN-AS2	AFDN
	DGCR9	LONRF2	LOC441052	CBLN1	C2CD4A	LOC101927143	LOC105370832	IQGAP3	DUSP2		SLITRK4	LOC105373975		CHGB				BSPRY	AFF2
	DGKB	LRFN5	LPO	CCDC102A	C2CD4D-AS1	LOC101927834	LOC105371289	ITPR1-DT	DYNLT5		SNTG1	LOC105375161		CHRNA6				BTBD17	AFF3
	DIP2C-AS1	LRP2	LRRC38	CCDC81	C3	LOC101928156	LOC105371672	LAMB2P1	EBF3		ST8SIA6	LOC105375436		CHURC1				BTN2A2	AGAP1-IT1
	DIRAS2	LRPAP1	MCOLN3	CCKAR	C3orf70	LOC101928906	LOC105372632	LDHAL6A	EHF		STC2	LOC105376360		CLCF1				BTRC	AGBL2
	DKK2	LRRC3B	METTL27	CCL2	C3orf80	LOC101929617	LOC105372697	LEAP2	ELFN1		STEAP4	LOC105376535		CLN3				C10orf107	AGK-DT
	DLGAP1-AS5	MACROD2	MFAP2	CCL4	C9orf72	LOC102723506	LOC105373170	LINC00106	ERC2		SV2C	LOC105377106		CLTCL1				C10orf126	AGMAT
	DLX6-AS1	MAP4	MFAP4	CCN1	CACNA1G	LOC102724046	LOC105373406	LINC00310	ERICH6		THBS1	LOC105377775		CLU				C10orf53	AGPAT2
	DNAH17-AS1	MAP7D2	MGAM2	CCNB3	CACNA2D4	LOC102724068	LOC105374113	LINC00499	EZH2		TMEM255A	LOC105378031		CLUH				C12orf54	AGPAT4-IT1
	DNAJB1	MIR612	MIA	CCRL2	CACNG7	LOC102724852	LOC105374524	LINC00870	F2RL2		TSBP1-AS1	LOC105378345		CNIH3				C12orf80	AGTR1
	DOCK9-DT	NEAT1	MIDEAS-AS1	CD163	CADM1	LOC105370032	LOC105374726	LINC00926	FADS6		VEGFA	LOC105379326		CNKSR2				C16orf70	AHNAK2
	DPH3P1	MKKS	MLIP	CD177	CAMK1D	LOC105370103	LOC105374973	LINC01152	FAM228A		VGLL3	LOC107984006		CNTN1				C17orf78	AHR
	DRD5	MRAP2	MLPH	CD180	CAMKK1	LOC105370275	LOC105375060	LINC01356	FAM43A		VWC2	LOC107984192		CNTN4				C18orf12	AHSA2
	ECEL1	NAP1L5	MME	CD300A	CAND2	LOC105370359	LOC105375161	LINC01736	FAM83H		WDR74	LOC107984220		CNTN6				C18orf61	AHSP
	EDN3	NAPB	MMRN1	CD58	CAPS	LOC105371175	LOC105375310	LINC02012	FAM86C2P		ZIC2	LOC107984751		CNTNAP3				C1orf228	AIF1
	EGR1	NKAIN4	MPZ	CD86	CARMN	LOC105371206	LOC105375435	LINC02024	FAM95C		ZMAT4	LOC107984826		COL20A1				C1orf234	AIRN
	EGR2	NPNT	MSH4	CD99P1	CATSPERE	LOC105371216	LOC105375436	LINC02060	FAT2		ZNF385D	LOC107984868		COMTD1				C20orf197	AJUBA
	EGR3	NRIP3	MTRNR2L2	CDA	CBX7	LOC105371634	LOC105375835	LINC02277	FLT4			LOC107985392		COTL1				C2CD4A	AK4
	EIF4EBP1	NRSN1	MTRNR2L8	CDC45	CCDC170	LOC105372631	LOC105375884	LINC02777	FMOD			LOC107985556		CPEB2				C2orf80	AK7
	ENC1	NRXN1	MYH11	CDCA7	CCDC69	LOC105373975	LOC105375987	LINC02801	FOXL2			LOC107985851		CPLX2				C3orf35	AK9
	ENTPD3	NRXN3	MYOCD	CDCP1	CCL7	LOC105373976	LOC105376088	LINC02885	FZD10			LOC107985902		CPM				C5orf17	AKAP12
	EPHA8	NTN1	NCMAP	CDH1	CCN3	LOC105374296	LOC105376360	LINC02943	GABRA4			LOC107985980		CPN2				C7orf77	AKAP3
	EVC2	NUP93	NTF3	CDKN2A	CCN4	LOC105374471	LOC105376361	LIPI	GABRD			LOC107986019		CPSF3L				C8orf34	AKNA
	FAM153CP	PACSIN1	NTSR1	CEBPB	CCN5	LOC105375560	LOC105376363	LLPH-DT	GALNTL6			LOC107986990		CREBBP				C9orf135	AKNAD1
	FAM167B	PAK1	OSM	CEBPB-AS1	CD163	LOC105375846	LOC105376494	LMO1	GBE1			LOC112267914		CSF2RA				C9orf72	AKR1B10
	FAM86HP	PAK3	OSR1	CEBPD	CD70	LOC105376624	LOC105376611	LOC100129316	GCNA			LOC112268224		CSNK1E				CA6	AKR1C1
	FBXL16	PDK4	PCDH8	CERCAM	CD9	LOC105376866	LOC105376866	LOC100130548	GDPD3			LOC112268238		CTAG1A				CA8	AKR1C2
	FIBCD1	PGM2L1	PDGFD	CERKL	CDC42EP3	LOC105379052	LOC105376874	LOC100287329	GFRA1			LOC389831		CTAG2				CACNA1C	AKR1C3
	FOSL1	PKIB	PITX3	CFAP161	CDH23	LOC105379326	LOC105377642	LOC100506532	GINS4			LRIG3		CTAGE5				CACNA1E	AKT2
	FOXP1-AS1	PLCXD2	PLEKHA4	CFAP210	CDHR3	LOC107984522	LOC105379198	LOC101059906	GJB2			LRP2		CTSB				CACNB3	ALAS2
	FTCD	PNMA3	PLN	CFAP251	CEBPA	LOC107984751	LOC105379854	LOC101927018	GNG3			LYPD8		CXorf40B				CACNG8	ALB
	G2E3-AS1	PNMAL2	PMEL	CFAP299	CELF2	LOC107984827	LOC107984191	LOC101927026	GNRH1			MGP		CYYR1				CACUL1	ALDH1A1
	GABRA1	PPM1E	POSTN	CFAP300	CELF6	LOC107984868	LOC107984244	LOC101927551	GPR199P			MIR612		DCLK1				CADPS	ALDH1B1
	GABRD	PRMT8	PRX	CFAP43	CELSR1	LOC107984913	LOC107984326	LOC101927627	GPRC5D-AS1			MROH6		DDX60L				CADPS2	ALDH3B1
	GABRG2	PSMA5	PTGIS	CFAP47	CEMP1	LOC107985323	LOC107984751	LOC101927691	GPX7			NAPSB		DEAF1				CAMK1G	ALDH5A1
	GAD1	RAB11A	RET	CFAP53	CENPF	LOC107985392	LOC107984850	LOC101928462	GRHL3			NEUROD6		DEF8				CANT1	ALDH7A1
	GAD2	RAB27B	RSPO2	CFAP54	CERS4	LOC112268238	LOC107984868	LOC101928861	GRIN2D			NGFR		DET1				CARD8	ALDOAP2
	GCNA	RAB3C	SCARA5	CFAP57	CES1	LOC112268474	LOC107984951	LOC101929494	GSG1L			NMUR2		DICER1				CARS2	ALG5
	GJD2	RAB6B	SCUBE1	CFAP65	CES1P1	LOC112543491	LOC107985065	LOC101929555	H4C6			NRON		DKK3				CASC18	ALK
	GKAP1	RAPH1	SCUBE3	CFAP90	CFAP70	LOC151760	LOC107985349	LOC101929643	HAS2-AS1			NUP210L		DLK1				CASP1	ALKAL2
	GLDN	RDX	SDC1	CFH	CGNL1	LOC643201	LOC107985795	LOC102723686	HAVCR1P1			OSGIN1		DLL1				CATSPERG	ALOX12
	GLP1R	REPS2	SERPIND1	CFI	CH25H	LPEQ6126	LOC107985902	LOC102723739	HIGD1C			P2RX7		DMTN				CBLN1	ALOX12B
	GLT1D1	RERG	SIM1	CGAS	CHD9NB	LPO	LOC107985980	LOC102724881	HILPDA			PACRG-AS3		DNMT3B				CCDC138	ALOX15B
	GNA14-AS1	RIMS1	SLC10A4	CHAC1	CHDH	MCF2	LOC107986990	LOC105370114	HILPDA-AS1			PART1		DOCK1				CCDC168	AMBRA1
	GOLGA6L10	ROBO2	SLC18A1	CHI3L1	CHI3L1	MEIS3	LOC107987079	LOC105370360	HOXB3			PCA3		DOK6				CCDC169	AMDHD2
	GPCPD1	SCN2A	SLC18A2	CHI3L2	CHP1P2	METTL27	LOC110091777	LOC105371289	HPGD			PCDH11X		DPY19L4				CCDC185	AMER3
	GPD1	SCN2B	SLC2A13	CHORDC1	CHRDL2	MIR219A2	LOC112267974	LOC105371472	HSPA1A			PCDH11Y		DSEL				CCDC38	AMY2A
	GPR158	SEMA6D	SLC35D3	CHRM4	CHST2	MIR219B	LOC112268238	LOC105371483	HSPA1B			PENK-AS1		DTNBP1				CCDC7	AMY2B
	GPR158-AS1	SEZ6L	SLC36A2	CHRNA6	CKMT2-AS1	MIR3667HG	LOC112268434	LOC105371490	HSPA6			PIEZO2		DTX1				CCDC96	ANG
	GPR4	SEZ6L2	SLC5A3	CIRBP	CLCA2	MIR6758	LOC151760	LOC105371501	HSPA7			PLOD3		DUSP5P1				CCNA2	ANGPT1
	GPR52	SGIP1	SLC5A7	CKM	CLDN1	MMP8	LOC389831	LOC105371632	HSPB1			PRIMA1		ECE2				CD300A	ANGPT2
	GPR83	SGSM1	SLC5A8	CKS2	CLDN23	MMRN1	LOC645177	LOC105371833	IGFBP6			PRKY		ECM2				CD80	ANGPTL4
	H1-2	SH3BGRL2	SLC6A3	CLEC2B	CLDN4	MRGPRE	LRRC37A8P	LOC105372245	IGFL4			PTK6		EDN3				CDH26	ANGPTL5
	H2BC20P	SLC10A4	SLC7A3	CLEC5A	CLGN	MROH5	MIR612	LOC105372473	IKZF3			RGS9		EFNA3				CDH6	ANGPTL7
	H3C14	SLC14A1	SLPI	CLIC1	CLIC2	MTRNR2L2	MROH6	LOC105372649	IL12RB2			RSPO2		EFNA5				CDH8	ANK1
	H3C15	SLC16A14	SNORD14C	CLIC2	CLK1	MUC5B	MSC	LOC105372669	IL27RA			S1PR5		EHD1				CDK12	ANK2
	H4C14	SLC2A13	SPTBN5	CLUL1	CLMN	MYBPH	MYRF-AS1	LOC105372721	IMPG1			SAP25		EIF5A				CEACAM21	ANK3
	HAPLN1	SLC35D3	SSTR1	CMTM6	CLSTN2	NEUROD2	NEXN-AS1	LOC105372814	IQSEC3-AS1			SERPINB9-AS1		ELMOD3				CEACAM6	ANKFN1
	HBA1	SLC39A10	SV2C	CNGA3	CMPK2	NOS2P3	NGFR	LOC105372816	ITGA10			SERPINH1		EMX2				CELA3B	ANKK1
	HBA2	SLC8A1	TACSTD2	CNGB1	CNIH3	NPAS4	NUP210L	LOC105373058	JMJD1C-AS2			SH2D6		EN1				CELSR1	ANKLE1
	HBB	SLITRK4	TH	COL11A2	CNIH3-AS1	NPTX2	OSGIN1	LOC105373730	KCND3			SH3TC2		ENO1				CENPJ	ANKRD10
	HBD	SMIM10L2A	TMEM215	COL8A1	CNKSR2	NPY2R	OTOF	LOC105373794	KCNE4			SLC13A4		ENPP5				CEP152	ANKRD18A
	HEATR9	SMIM10L2B	TPH1	COL9A3	CNN3	NTSR1	OXTR	LOC105373973	KCNJ6			SLC22A6		ENTPD3				CEP89	ANKRD18B
	HES5	SMIM10L2A	TRNY	CP	COL12A1	NWD2	PACRG-AS3	LOC105374211	KCNQ5			SLC22A8		EPDR1				CERS4	ANKRD20A11P
	HGFAC	SNCA	TTR	CPB1	COL13A1	OR7A5	PART1	LOC105374528	KIAA1671-AS1			SLC26A6		EPHA6				CES5A	ANKRD20A21P
	HIGD1C	SSBP3	VIT	CPVL	COL1A2	OR7C1	PCDH11X	LOC105374663	KLF4			SLC30A3		ERMN				CETP	ANKRD20A2P
	HILPDA	SSTR1	VNN1	CR1	COL5A2	OSGIN1	PCDH11Y	LOC105375119	KLF5			SLC38A11		FADS3				CFAP161	ANKRD20A3P
	HILPDA-AS1	SV2B		CR1L	COL7A1	OSM	PENK-AS1	LOC105375123	KLHL1			SLC39A4		FAH				CFAP46	ANKRD20A5P
	HMOX1	SV2C		CSAG1	COL8A1	PART1	PKD2L1	LOC105375352	KLHL13			SLC5A11		FAM110C				CFAP97	ANKRD20A8P
	HOOK2	SVOP		CSF2RB	COLQ	PCAT19	PRKY	LOC105375422	KLRC1			SLC6A20		FAM187A				CGREF1	ANKRD24
	HPCA	SYT13		CSTA	CPEB1	PCDH20	PROKR2	LOC105375483	KRT18			SNORD159		FAM32A				CHD5	ANKRD26P3
	HPRT1	SYT4		CT45A10	CPEB2	PCK1	RASSF9	LOC105375530	LAMB2P1			SNORD50B		FAM63A				CHORDC1	ANKRD29
	HROB	TAB3		CT45A2	CPM	PDE1A	RFX8	LOC105375825	LAMP5			SOSTDC1		FAM81B				CHRM2	ANKRD33B
	HS6ST2	TMEM132B		CT45A8	CPZ	PLAU	RNF207-AS1	LOC105376041	LGALSL-DT			SOWAHB		FAM86C1				CHRM3	ANKRD34C
	HSP90AA1	TMEM178B		CT45A9	CREG1	POSTN	RNF224	LOC105376161	LINC00920			SPON2		FAM86C2P				CHRNB3	ANKRD36
	HSP90AB4P	TOX2		CTSS	CRPPA	PPM1J	RNU5D-1	LOC105376591	LINC01445			SYTL4		FANCD2				CIRBP	ANKRD36B
	HSPA1A	TUB		CUX2	CRYBB3	PSORS1C3	ROR2	LOC105376860	LINC01554			TACR3		FBXO3				CIRBP-AS1	ANKRD36C
	HSPA1B	UBASH3B		CXCL1	CRYBG1	PTER	S100A8	LOC105376892	LINC01561			TGFB3		FBXO34				CKAP2	ANKRD37
	HSPA6	UBE2K		CXCL8	CRYGS	PTMAP11	S100A9	LOC105376926	LINC02246			TGM3		FBXO44				CLCA1	ANKRD40
	HSPB1	UBE2QL1		CXCR1	CSGALNACT1	PTX3	S100Z	LOC105376945	LINC02381			TMCC2-AS1		FBXO9				CLDN15	ANKRD50
	HTR2C	UBE2V2		CXCR2	CTSK	REP15	SCML4	LOC105376950	LINC02519			TMEM233		FCN2				CLDN23	ANKRD7
	HTR3A	UNC80		CXCR4	CTSO	RIPOR3	SFRP5	LOC105376956	LINC02817			TMEM273		FDPSP2				CLEC2B	ANKS1B
	HTR6	USP9Y		CYBA	CTSS	RNU1-1	SGO1	LOC105376982	LINC02993			TRK-CTT2-2		FEV				CLEC7A	ANO2
	HTR7	VPS36		CYP27C1	CTTNBP2	RNU1-3	SLC22A8	LOC105377086	LMNTD1			UHRF1		FGF1				CLIC6	ANO3
	ICAM5	VSTM2A		CYP2A6	CUBN	RTN4R	SLC27A6	LOC105377134	LOC100129434			USP43		FGF7P6				CLRN1	ANP32A-IT1
	IGF1	VSTM2L		CYP2A7	CXCL12	S100A12	SLC30A3	LOC105377568	LOC100131943			WHRN		FILIP1				CLSTN2	ANXA1
	IGFN1	XIST		CYP4F3	CXCL5	SCEL	SLC38A4-AS1	LOC105377973	LOC100506124			ZIC4		FLG				CMTM6	ANXA13
	IHO1	ZNF385D		DAO	CXCL6	SERPINH1	SLC5A11	LOC105378375	LOC101059906			ZNRD2-DT		FLJ35700				CNST	ANXA2
	IKBKE			DAPL1	CYB5RL	SGO1	SLC5A7	LOC105378410	LOC101927401					FMNL1				CNTN6	ANXA2R-AS1
	IL1RL1			DAPP1	CYFIP2	SLC17A7	SLC6A5	LOC105378519	LOC101927623					FMNL3				COA1	ANXA2R-OT1
	ING2-DT			DCDC1	CYGB	SLC23A3	SLCO4A1-AS1	LOC105378574	LOC101927967					FOXF1				COG2	ANXA3
	INSM2			DDC	CYP27C1	SLC5A3	SMAGP	LOC105378667	LOC101928193					FOXP4				COL1A1	ANXA4
	ITFG1			DDIT4	CYP3A5	SLC7A9	SNORD115-25	LOC105378863	LOC101928338					FPR1				COL5A1	AOC2
	ITFG1-AS1			DDIT4L	CYP51A1	SLCO4A1	SNORD115-43	LOC105378890	LOC101929278					FRMD8P1				COL8A2	AOC3
	JMJD6			DEDD2	CYRIA	SLCO4A1-AS1	SNORD159	LOC105378950	LOC101929638					FRYL				COL9A1	AP1B1
	KCNAB1			DEFA1	CYTOR	SLCO4A1-AS2	SPAG17	LOC105379325	LOC101930149					FUT1				COLEC11	AP1S2
	KCNE4			DEFA1B	DACT1	SLPI	SPAG6	LOC105379403	LOC102723759					FZR1				CORO2A	AP3B2
	KCNH8			DENND2D	DCAF12L2	SMPX	SPATA22	LOC105379521	LOC102724068					GAB1				COX10	AP4E1
	KCNK2			DHRS9	DCHS2	SMYD1	SPDEF	LOC105379524	LOC102724072					GABBR1				CPA1	APAF1
	KCNK6			DIRAS3	DCLK1	SOHLH1	STC1	LOC105379574	LOC105369383					GABRD				CPA3	APBA1
	KCNQ2-AS1			DLL4	DCLK3	SPACDR	STEAP1B-AS1	LOC107983950	LOC105370103					GALE				CPLX2	APC2
	KCNQ5			DNAH11	DDIT3	STX1A	TM4SF20	LOC107983971	LOC105370460					GBGT1				CPVL	APCDD1
	KCNQ5-DT			DNAH3	DDIT4L	SYCE3	TMEM139	LOC107984006	LOC105370589					GBP3				CRB3	APCDD1L-AS1
	KCNS2			DNAI3	DES	TAFA1	TRIM54	LOC107984616	LOC105371056					GBX2				CREB3L1	APLNR
	KCNV1			DNAJB1	DGKI	TBX1	TRK-CTT2-2	LOC107984850	LOC105371275					GFRA1				CREBBP	APOB
	KIF12			DRC1	DIRC1	THEMIS	TRL-CAG2-2	LOC107984910	LOC105371648					GNG3				CRHR1	APOBR
	KIRREL3-AS2			DRC7	DLC1	TLL1	TRR-ACG1-2	LOC107985224	LOC105371981					GPR161				CSAG2	APOC2
	KLHL13			DUSP1	DLEU2L	TOP2A	TRT-AGT1-1	LOC107985299	LOC105372410					GPR183				CSAG3	APOC3
	L1CAM			DUSP4	DLG2	TREM1	TRY-GTA5-2	LOC107985839	LOC105372493					GPR84				CSF3R	APOC4-APOC2
	LAMP5			DYRK3	DLGAP1-AS1	TRNQ	TSACC	LOC107985923	LOC105372511					GPRC5A				CST1	APOE
	LAMP5-AS1			EBF3	DLGAP1-AS2	TUBB3	TSHZ2	LOC107986008	LOC105372997					GPX3				CTHRC1	APOF
	LDLRAD4-AS1			EDN3	DMKN	ULBP2	VWA3B	LOC107986189	LOC105373504					GPX8				CTSS	APOL4
	LEAP2			EFCAB12	DNER	WNT2	ZBBX	LOC107986671	LOC105374254					GRAMD1A				CTXN3	APOLD1
	LHX8			EGFL6	DOCK11	WNT9A	ZNF652-AS1	LOC107986798	LOC105374442					GREM1				CUX2	AQP11
	LINC00260			EGR2	DOCK3	ZNF652-AS1	ZNF750	LOC107987006	LOC105374535					GRINA				CXADR	AQP12A
	LINC00460			EIF4EBP1	DOCK4	ZWINT		LOC107987011	LOC105374557					GRIP2				CXCR4	AQP12B
	LINC00513			EMP1	DOK6			LOC107987119	LOC105375184					GRPEL2				CXXC1P1	AQP3
	LINC00638			EMP3	DRC3			LOC107987160	LOC105375221					GSG1L				CYB5A	AQP7B
	LINC01102			EMX2	DSG2			LOC107987180	LOC105375386					GULP1				CYP1B1-AS1	AQP9
	LINC01119			ENOSF1	DSP			LOC107987267	LOC105375483					GUSBP3				CYP27C1	ARC
	LINC01140			ETV4	DTX4			LOC107987276	LOC105375902					SMA4				CYP2C9	AREG
	LINC01310			FABP5	DUSP10			LOC110091777	LOC105377124					GYG1				CYP4A11	ARFGEF2
	LINC01338			FAM107A	DUSP4			LOC112267891	LOC105377451					HBS1L				CYSLTR1	ARG1
	LINC01561			FAM27E2	DUSP8			LOC112267899	LOC105377457					HERC4				DAPL1	ARHGAP11A
	LINC01694			FAM86JP	EBP			LOC112268038	LOC105378299					HIP1				DBIL5P2	ARHGAP11A-SCG5
	LINC01730			FAM90A10	EDIL3			LOC112268084	LOC105378550					HIPK2				DCAF13	ARHGAP15
	LINC01736			FAS	EDN1			LOC112268108	LOC105378747					HNF4G				DCAF8	ARHGAP15-AS1
	LINC02427			FBN2	EDNRA			LOC112543491	LOC105378862					HNRNPR				DCC	ARHGAP24
	LINC02641			FCAR	EEIG1			LOC284933	LOC107984895					HSFY2				DCLK1	ARHGAP27
	LINC02664			FCER1G	EFCAB13-DT			LOC440084	LOC107985012					HSPA8				DDB2	ARHGAP27P1
	LINC02736			FCGBP	EFCAB2			LOC730183	LOC107985507					HSPB8				DDC	ARHGAP28
	LINGO3			FCGR1A	EFCAB7			LRRC37A8P	LOC107985693					HTR1F				DDC-AS1	ARHGAP29
	LOC100126584			FCGR1BP	EFEMP1			LY6G5B	LOC107986124					HTR5A				DDR1-AS1	ARHGAP31
	LOC100129503			FCGR1CP	EFR3B			LY86	LOC107986306					IDS				DDX10	ARHGAP36
	LOC100129617			FCGR2A	EGFL6			MDK	LOC107986350					IGFBP3				DDX17	ARHGAP44-AS1
	LOC100130345			FCGR2B	ELAPOR2			MIR125B2	LOC107986432					IGFBP5				DDX28	ARHGDIA
	LOC100131395			FCGR2C	ELF3			MIR1281	LOC107986454					IL1RAP				DDX3Y	ARHGEF16
	LOC100422781			FCGR3A	ELN-AS1			MIR193BHG	LOC107986477					IMPDH1				DEFA5	ARHGEF17-AS1
	LOC100506071			FCGR3B	ENC1			MIR210HG	LOC107986485					IRAK1				DEFB1	ARHGEF4
	LOC100507412			FES	ENOSF1			MIR219B	LOC107986584					IRF5				DEFB125	ARHGEF5
	LOC100653133			FGFR4	ENPP2			MIR4665	LOC107987042					ITGA9				DEPDC1-AS1	ARHGEF7
	LOC101926935			FGFRL1	ENPP4			MIR612	LOC107987182					ITGBL1				DEPDC1B	ARHGEF7-AS2
	LOC101927108			FGR	EOLA1-DT			MPP4	LOC107987187					ITIH2				DGUOK	ARIH2OS
	LOC101927143			FLT1	EPB41			MS4A8	LOC107987237					JMJD4				DIAPH2-AS1	ARL10
	LOC101927445			FLT3	EPHB2			MT1F	LOC112267900					KCNJ2				DIO1	ARL11
	LOC101927646			FOS	EPHB6			MTRNR2L8	LOC112267947					KCNN3				DIRAS2	ARL13A
	LOC101927950			FOSB	EPHX2			MYOCD	LOC112268057					KCNQ1OT1				DKFZP761C1711	ARL17A
	LOC101928007			FOSL2	EPM2A			NAT16	LOC112268112					KDF1				DLEU7	ARL17B
	LOC101928212			FOXB1	ERCC2			NOS3	LOC112268127					KDM4C				DLGAP3	ARL4A
	LOC101928855			FOXJ1	ERMN			NPSR1	LOC112268237					KIAA1456				DLK1	ARL4D
	LOC101928906			FPR1	ESR1			NPTX2	LOC112268238					KIF5A				DNAJB8-AS1	ARL6
	LOC101929165			FPR2	ESYT3			NR2F2-AS1	LOC112268253					KIRREL2				DNALI1	ARMC3
	LOC101929356			FREM2	ETV1			NUP210L	LOC112268426					KIZ				DNASE1	ARMC4
	LOC101929555			FXYD3	EVI2A			OR2T8	LOC112268457					KLF1				DNLZ	ARMCX5-GPRASP2
	LOC101929578			FZD7	EVI2B			OXCT2P1	LOC112543491					KLF17				CARD9	ARNT2
	LOC101929594			FZD9	EYA1			OXER1	LOC149684					KLHL13				DOC2A	ARPP21
	LOC101929643			GABRE	EYA4			PDE2A-AS1	LOC401127					KLHL4				DOCK5	ARRDC2
	LOC101929732			GABRR2	FABP3			PDE6C	LOC440982					KLRC2				DOK1	ARSA
	LOC101929748			GADD45B	FADS1			PDZRN3-AS1	LPO					KLRC3				DOK4	ARSD
	LOC102723331			GADD45G	FAM107B			PGAM1P5	LRRC58-DT					KLRG2				DOK6	ARSF
	LOC102723506			GAGE12G	FAM110B			PHETA2	LSMEM1					KNCN				DPH6	ARSI
	LOC102723678			GAGE12J	FAM131B			PLBD1	LSP1					KRTAP5-8				DPT	ARVCF
	LOC102723709			GAGE13	FAM149A			PLIN4	MAILR					L1CAM				DR1	ASAH2
	LOC102723758			GAGE2A	FAM161A			PMFBP1	MATK					LEPR				DRD2	ASAP1-IT1
	LOC102723759			GALNT12	FAM180A			PRSS35	MBLAC1					LGALS3BP				DSE	ASB10
	LOC102723811			GALNT3	FAM216B			RASEF	MICB					LILRB1				DSG1	ASB2
	LOC102724046			GAS2L2	FAM217B			REP15	MIR181A1					LINC00266-1				DTX3	ASB4
	LOC102724143			GBP2	FAM87A			RGS10	MIR210HG					LINC00320				DTYMK	ASCL2
	LOC102724530			GBP6	FAM87B			RGS9	MLPH					LINC00622				DYDC2	ASF1B
	LOC102724808			GEM	FASN			RNASE6	MME					LINC00643				DYNLRB1	ASIC3
	LOC102724900			GIPR	FAT3			RNF122	MMRN1					LINC01232				EBF3	ASMTL-AS1
	LOC102725082			GJB3	FAT4			RNU1-1	MRGPRF					LINC01572				EBP	ASPA
	LOC102725180			GLRA2	FBXL19-AS1			RNU1-2	MTRNR2L8					LOC100126784				ECE1	ASPRV1
	LOC105369177			GMFG	FBXO32			RNU1-3	MYO1A					LOC100289045				EDNRB-AS1	ATAD3C
	LOC105369333			GNB1L	FCRLA			RNU1-4	MYOZ3					LOC100506548				EEPD1	ATE1-AS1
	LOC105369354			GNG11	FDFT1			RNU5D-1	NKPD1					LOC100507131				EFHC2	ATF3
	LOC105369509			GNLY	FDPS			RNVU1-1	NMUR2					LOC100507140				EHBP1L1	ATF4
	LOC105369543			GOLGA6L1	FER1L6			RNVU1-17	NNMT					LOC101929384				EIF1B-AS1	ATF5
	LOC105369552			GOLGA6L22	FGF14			RNVU1-18	NOXO1					LOC105369230				EIF2S2	ATF6-DT
	LOC105369621			GOLGA6L24	FGF14-AS2			RNVU1-19	NPFF					HLA-DRB5				EIF4EBP1	ATG9B
	LOC105369673			GOLGA6L25	FGF18			RNVU1-2A	NPM2					HLA-DRB4				ELAVL4	ATOH8
	LOC105369761			GOLGA6L26	FGF5			RNVU1-7	NPTX2					HLA-DRB3				EMB	ATP10B
	LOC105369974			GOLGA6L6	FGFR4			RPL23AP32	NWD2					HLA-DRB1				EMC1	ATP11A-AS1
	LOC105370011			GOLGA8CP	FGL2			RPP38-DT	NXPH2					LOC105371374				EME1	ATP1A3
	LOC105370105			GOLGA8DP	FHIP1A			SDAD1P1	OGN					LOC202025				EN1	ATP1A4
	LOC105370365			GOLGA8IP	FILIP1L			SERPINI2	OLFM3					LOC344967				ENDOU	ATP2A3
	LOC105370557			GPD1	FN3K			SGCG	ONECUT2					LOC407835				ENO1-AS1	ATP2B1-AS1
	LOC105370577			GPNMB	FNIP1			SGO1	OR2L2					LOC440792				ENPP3	ATP4A
	LOC105370697			GPR65	FNIP2			SH2D1B	OSBPL10					LOC84843				EPB41	ATP4B
	LOC105371038			GPSM3	FOXO1			SHROOM3-AS1	OSGIN1					LRAT				EPHA7	ATP5B
	LOC105371068			GPX8	FRAS1			SKOR1	OTX2-AS1					LRP5L				EPPIN-WFDC6	ATP5S
	LOC105371102			GRID2IP	FRMD5			SLC16A13	OXTR					LRPPRC				EPPIN	ATP6V0E2-AS1
	LOC105371223			GRM2	FRMD6			SLC26A7	P4HA1					LRRCC1				EQTN	ATP6V1C1
	LOC105371480			GTF2A1L	FRMPD4			SMTN	PALM3					MACROD2				EREG	ATP6V1FNB
	LOC105371686			GTF2H2B	FRY			SNORA80C	PAQR5					MAMDC2				ERGIC3	ATP8A1
	LOC105371711			GUSBP10	FSTL1			SNORD105	PCDH20					MAN1C1				ERICH5	ATP8A2
	LOC105371800			H1-5	FUCA1			SNORD115-13	PCOLCE					MAN2A1				ERVFH21-1	ATP9B
	LOC105371880			H1-9P	FUOM			SNORD142	PDGFD					MAP2K2				ESR1	ATXN8OS
	LOC105372275			H2AC12	FYCO1			SNORD6	PDK1					MAP4K4				ESR2	AURKB
	LOC105372521			H2AC16	FZD10			SNX20	PERCC1					MAP7				EXD3	AUTS2
	LOC105372594			H2AC4	FZD10-AS1			SNX31	PFKFB1					MAPK9				EXOC3L4	AVL9
	LOC105372708			H2BC20P	G0S2			SPOPL-DT	PGM2L1					MARS				FAAP20	AXDND1
	LOC105372721			H3C11	GALNT13			SPPL2C	PIP5K1B					MAST2				FABP4	AXIN1
	LOC105372901			H3C14	GALNT15			STAM-DT	PITPNM3					MBNL3				FAM133DP	AZGP1
	LOC105373002			H3C15	GALNT16			STEAP1	PKP2					MBOAT1				FAM133B	B2M
	LOC105373063			H3C2	GALNT17			TAMALIN-AS1	PLAC4					MCF2L				FAM160B2	B3GALNT1
	LOC105373064			H3C7	GASK1B			TBX1	PLEKHD1					MDFIC				FAM167B	B3GALT1
	LOC105373289			H4C2	GDAP1			TEX26	PLN					MEAF6				FAM208B	B3GAT1-DT
	LOC105373328			HAL	GDF15			TMEM132E-DT	POSTN					MEIS3				FAM20A	B3GNT8
	LOC105373737			HAVCR2	GEM			TMEM215	PPDPFL					METTL16				FAM234B	B4GALNT3
	LOC105373796			HCAR2	GFRA1			TMEM275	PRDM6					MIGA2				FAM24A	B4GALT6
	LOC105373826			HEATR9	GHR			TMEM79	PRKY					MITF				FAM46C	BAALC-AS1
	LOC105373943			HERC2P3	GIPC3			TMPRSS11A	PRSS36					MLST8				FAM47E	BACE2
	LOC105373975			HERC2P4	GJB2			TRC-GCA2-4	PTGS2					MMP2				FANCB	BAG3
	LOC105374054			HGF	GLDN			TRIM7-AS1	PTPN3					MOAP1				FANCC	BARHL1
	LOC105374056			HILPDA	GLIS1			TRK-CTT2-2	RAB3C					MOBP				FAS-AS1	BARX1
	LOC105374116			HILPDA-AS1	GOLGA2P5			TRT-AGT1-1	RALYL					MORF4L2				FBF1	BASP1-AS1
	LOC105374181			HK3	GPAM			TSG1	RDH12					MRGBP				FBXO22	BATF
	LOC105374340			HLA-DQA2	GPAT3			TSL	REEP1					MRM2				FBXO3	BAZ2B
	LOC105374407			HLA-DRA	GPC3			TSPAN14-AS1	RGR					MRPL49				FCN2	BBS5
	LOC105374442			HLA-DRB6	GPNMB			TTC23L-AS1	RGS4					MS4A14				FCRL4	BBX
	LOC105374869			HMGB2	GPR150			TTLL13	RHD					MS4A6A				FEM1A	BCAS4
	LOC105374897			HMOX1	GPR37L1			VCAM1	RNF122					MTAP				FGB	BCAT1
	LOC105375126			HNF1A	GPR39			VGF	RNF222					MTCH1				FGD2	BCL11A
	LOC105375333			HPD	GPR68			WDR64	RPS6KA2-IT1					MTFP1				FGD3	BCL2
	LOC105375457			HPGD	GPRASP1			WFIKKN1	RSPO2					MTHFR				FGD5-AS1	BCL2A1
	LOC105375470			HS3ST3B1	GPRASP3			ZC2HC1C	RTL9					MXD4				FGF13	BCL2L11
	LOC105375514			HSPA1A	GPRC5A			ZC3H12D	RTN4RL2					MXI1				FGFR2	BCL6
	LOC105375521			HSPA1B	GPRC5C			ZNF747-DT	RUNDC3A-AS1					MYCN				FHAD1	BCL6B
	LOC105375549			HSPA1L	GREM1				RYR3-DT					N4BP2				FKBP15	BCL7B
	LOC105375560			HSPA6	GREM1-AS1				S100A4					NADK				FKBP4	BCR
	LOC105375919			HSPA7	GRIA1				SARDH					NAIP				FLCN	BCYRN1
	LOC105375945			HSPB1	GRIN2A				SATB1-AS1					NCKAP1				FLJ25758	BDNF
	LOC105375957			HSPH1	GRIP2				SCARA5					NCR1				FLJ30901	BEND4
	LOC105376033			HTR2A	GSTM5				SCGB1D2					NDNF				SCUBE1	BEST3
	LOC105376431			HTR3E	GTF2IP20				SCRT2					NDST3				FLJ37035	BEX2
	LOC105376434			ICAM1	GUCA1B				SDC1					NEUROD2				FLJ41170	BEX5
	LOC105376725			ID3	H2AC25				SECTM1					NIFK-AS1				FLVCR2	BFSP1
	LOC105376759			IER3	HAS2				SERPINA5					NIPBL-AS1				FNIP1	BGN
	LOC105376791			IER5	HAS2-AS1				SERPINF2					NIPSNAP1				FOSL2	BHLHE40
	LOC105377124			IER5L	HCK				SERPINH1					NOB1				FOXA2	BHLHE40-AS1
	LOC105377382			IFI30	HECW2				SGO1					NOL6				FOXD2	BHLHE41
	LOC105377642			IFI44L	HERPUD2-AS1				SIAH3					NOV				FOXE1	BIN3-IT1
	LOC105378106			IFITM2	HGF				SLC13A4					NPTN				FOXK2	BIRC3
	LOC105378345			IFNA13	HHIPL2				SLC16A10					NR2F6				FOXP4-AS1	BIRC7
	LOC105378433			IFNA6	HILPDA				SLC16A1-AS1					NRDE2				FRG1KP	BLZF1
	LOC105378480			IGFBP3	HILPDA-AS1				SLC17A7					NRN1				LOC101930531	BMP2K
	LOC105378498			IGFBP5	HK2				SLC18A2					NT5C3B				LOC101930278	BMP3
	LOC105378548			IGFN1	HMGA2-AS1				SLC26A6					NTN1				FRG1CP	BMP4
	LOC105378606			IGLV1-50	HMGCR				SLC26A7					NTRK3				LOC100134091	BMP5
	LOC105378657			IGSF1	HMGCS1				SLC2A13					NTSR1				FRG1BP	BMPER
	LOC105378808			IKBIP	HOXB13				SLC39A5					NUDCD2				FRG1	BMPR1A
	LOC105378867			IL10RA	HR				SLC47A1					NUP93				FRMD8	BMPR1B
	LOC105378913			IL18	HRH2				SLC5A3					ORAI2				FST	BNIPL
	LOC105379010			IL18RAP	HS3ST3B1				SLC5A5					OSBPL10				FUS	BOK
	LOC105379011			IL1R2	HSD11B1				SLC6A20					PAIP2B				FYB	BOK-AS1
	LOC105379013			IL21R	HSD17B14				SLC6A4					PARD6G				FZD7	BOLA3-AS1
	LOC105379014			IL27RA	HSPA12B				SLC7A9					PAX1				FZD9	BPI
	LOC105379015			IL2RG	HSPA4L				SLITRK4					PCSK1				GABRA4	BPIFB6
	LOC105379195			IL7R	HSPB7				SLPI					PCSK6				GAS1	BPIFC
	LOC105379308			INKA2	HSPBAP1				SMIM1					PDLIM2				GATS	BPTF
	LOC105379326			IQCN	ICOSLG				SNTG1					PER1				GBE1	BRD7
	LOC105379337			IQGAP2	IDI1				SOWAHD					PFN2				GEMIN7	BRD7P3
	LOC105379507			IRAK3	IDS				SPACDR					PFN3				GFI1B	BRDT
	LOC105379508			ISLR2	IDS2				SSC5D					PGAM1				GFRA1	BRINP1
	LOC107983976			ITGA11	IFI27				SSTR1					PGAM1P4				GGNBP2	BRSK2
	LOC107984018			ITPKA	IFI6				ST8SIA6					PGAM5				GHRHR	BRWD1
	LOC107984112			JAK3	IFITM3				STC2					PGAP1				GHRLOS	BSN-AS2
	LOC107984116			JDP2	IGF2				STEAP4					PGK1				GHSR	BSPRY
	LOC107984129			JMJD6	IGF2BP3				STYK1					PGLYRP1				GIP	BST1
	LOC107984210			JUNB	IL11				SV2C					PHIP				GIT2	BTBD11
	LOC107984211			KBTBD8	IL13RA2				SYT1					PI4KAP2				GJB2	BTBD17
	LOC107984225			KCNB2	IL16				SYT15-AS1					PIANP				GJB3	BTBD6
	LOC107984390			KCNE4	IL1B				TAS2R10					PICK1				GLYAT	BTBD9-AS1
	LOC107984445			KCNE5	IL1RN				TDRD5					PIK3IP1				GNG2	BTC
	LOC107984525			KIAA2012	IL36B				TFPI					PITPNM1				GOLGA6L6	BTN2A2
	LOC107984529			KIF25	IL36RN				THBS1					PITRM1				GP2	BTN2A3P
	LOC107984573			KL	IL6				TMEM139					PKP4				GPCPD1	BTNL2
	LOC107984673			KLF10	IL6-AS1				TMEM255A					PLTP				GPD1	BTNL8
	LOC107984751			KLF16	IL6R				TPRG1					PNLIP				GPR157	BTRC
	LOC107984805			KLF5	INSIG1				TRABD2B					PNLIPRP2				GPR161	C10orf107
	LOC107984827			KLF6	INS-IGF2				TRK-CTT2-2					POLR3H				GPR1-AS	C10orf126
	LOC107984984			KLHL10	INSYN2A				TRPC6					POMGNT2				GPR20	C10orf128
	LOC107984990			KLHL21	IRAK2				TRPV2					PPP1CA				GPR26	C10orf53
	LOC107984993			KLHL33	IRF4				TRR-ACG1-2					PRCP				GPR39	C10orf54
	LOC107985119			KLHL6	ISM1				TRR-CCT3-1					PRDM15				GPR6	C10orf55
	LOC107985192			KREMEN2	ITGA3				TRT-AGT1-1					PRDX2				GPR68	C10orf82
	LOC107985320			KRT19	ITGA8				TRV-CAC1-1					PRELID2				GPRC5A	C11orf63
	LOC107985323			KRT81	ITGB1-DT				TSG1					PRKAR1B				GPX3	C11orf87
	LOC107985394			KRT83	ITGB2				TSKU					PRKCA				GRIA3	C11orf96
	LOC107985430			KRT86	ITPR1				TTC34					PRKG1				GRIA4	C12orf54
	LOC107985497			KRTAP5-7	ITPR3				TUB					PROK2				GRIN1	C12orf57
	LOC107985534			KYNU	JAG2				TUBB1					PTGES2				GRP	C12orf80
	LOC107985549			LAMC2	KCND3				ULK4P1					PTK2B				GS1-600G8.3	C15orf48
	LOC107985568			LAPTM5	KCNJ12				UNC13C					PTP4A2				GSDMB	C15orf59
	LOC107985591			LAT2	KCNJ18				USP46-DT					PTPRN				GSTZ1	C16orf70
	LOC107985656			LCP1	KCNJ2-AS1				VEGFA					PTPRN2				GTF2IRD2	C17orf67
	LOC107985840			LDB3	KCNK15				VGLL3					QKI				GTSE1	C17orf78
	LOC107985980			LGALS3	KCNK15-AS1				VPS13C-DT					RAB3IP				GVINP1	C18orf12
	LOC107986000			LGR6	KCNMA1				VWC2					RAI14				HABP4	C18orf15
	LOC107986004			LHB	KCNN4				WDR62					RALYL				HAO2	C18orf54
	LOC107986103			LHX1	KCNQ1OT1				WFIKKN2					RAP1GAP2				HAR1A	C18orf61
	LOC107986189			LHX6	KCTD12				WNK4					RASD1				HAS1	C19orf33
	LOC107986249			LILRA5	KDR				WWP1-AS1					RASGRP3				HBA2	C19orf38
	LOC107986454			LILRB1	KHDRBS3				ZC3H12A					RASL10B				HBA1	C1orf105
	LOC107986455			LILRB2	KIAA1217				ZNF385D					RBMY1E				HBM	C1orf220
	LOC107986458			LILRB3	KIAA1671				ZNF474-AS1					RERG				HCFC1	C1orf226
	LOC107986486			LINC01094	KIF13B				ZNF812P					RET				HCG27	C1orf228
	LOC107986646			LINC01235	KIF26B				ZNF98					RGS19				HCG8	C1orf234
	LOC107986656			LINC01299	KIT									RGS6				ZNRD1ASP	C1orf87
	LOC107986660			LINC01549	KLF15									RHOF				HELLS	C1QA
	LOC107986671			LINC02908	KLF4									RIC3				HEMGN	C1QB
	LOC107986833			LOC100653133	KLF5									RICTOR				HERC2P7	C1QC
	LOC107986862			LOC101926984	KLF8									RILP				HHLA2	C1QTNF4
	LOC107986986			LOC101927846	KLHDC9									RIMS1				HILPDA	C20orf173
	LOC107986997			LOC101927897	KLHL13									RNF128				HILS1	C20orf197
	LOC107987258			LOC101928988	KLHL21									RNF32				HIPK1-AS1	C21orf62
	LOC107987267			LOC101929388	KREMEN1									RNF41				HIST1H1T	C2CD4A
	LOC107987326			LOC102723655	KY									RNPS1				HIST1H4A	C2CD4D-AS1
	LOC112267917			LOC102723713	LAMA1									ROBO2				HIST1H4G	C2orf80
	LOC112267965			LOC102723753	LAMA3									ROCK1				HIST1H4F	C3
	LOC112267967			LOC102724428	LAMA5									RPE65				HKDC1	C3orf22
	LOC112268058			LOC105370032	LAMB3									RPL32P3				HM13	C3orf35
	LOC112268092			LOC105373715	LAPTM5									RUNDC3A				HMGA2	C3orf70
	LOC112268093			LOC105375260	LAT									RUNX3				HMGN3-AS1	C3orf80
	LOC112268112			LOC105378526	LCP1									RUVBL2				HNMT	C4orf19
	LOC112268122			LOC105379524	LCTL									S100P				HNRNPC	C4orf47
	LOC112268130			LOC107984338	LDLR									SAP18				HOPX	C4orf54
	LOC112268133			LOC107985911	LDLR-AS1									SAR1A				HOXD10	C5AR1
	LOC112268163			LOC107987009	LFNG									SARDH				HOXD11	C5orf17
	LOC112268199			LOC107987206	LGALS3									SBSPON				HOXD4	C5orf22
	LOC112268224			LOC107987264	LGALSL									SDC1				HPGD	C5orf58
	LOC112268238			LOC112267869	LGI2									SDC2				HPS1	C6
	LOC112268253			LOC112268259	LHFPL2									SDC4				HR	C6orf1
	LOC112268284			LOC112268267	LINC00174									SDCCAG8				HRC	C6orf141
	LOC112268313			LOC112268314	LINC00673									SDHA				HS3ST3B1	C7
	LOC112268422			LOC154761	LINC01003									SDHAP1				HSD17B1	C7orf33
	LOC112268444			LOC284933	LINC01050									SDR16C5				HSPA1B	C7orf77
	LOC112268474			LOC285097	LINC01119									SECISBP2L				HSPA1A	C8orf34
	LOC112543491			LOC392196	LINC01128									SEMA6A				HSPA1L	C8orf4
	LOC145474			LOX	LINC01239									SEPHS1				HSPA1B	C8orf48
	LOC158434			LOXHD1	LINC01260									2023-09-03				HSPA1A	C9orf135
	LOC284009			LPL	LINC01303									2023-09-05				HSPB1	C9orf153
	LOC339666			LRRC46	LINC01547									SEPT7P2				HTR1F	C9orf50
	LOC399900			LRRC71	LINC01614									SERAC1				IBA57-AS1	C9orf57
	LOC401127			LRRIQ1	LINC01705									SERBP1				ICOS	C9orf64
	LOC441081			LSMEM1	LINC01943									SERPINH1				IFNA2	C9orf72
	LOC644215			LSP1	LINC02154									SGK3				IFNA8	CA1
	LOC650226			LST1	LINC02246									SHC4				IFT80	CA3
	LPL			LVRN	LINC02392									SHROOM1				IGF2BP2-AS1	CA4
	LRRC17			LY96	LINC02604									SHTN1				IGF2BP3	CA5A
	LRRC19			LYN	LMO2									SIAE				IGFBP5	CA6
	LRRC69			LYZ	LMO3									SIGLEC5				IGKC	CA8
	LRRIQ1			MAFF	LMO7-AS1									SIGLEC9				IGK	CABP1
	LRTM2			MAGEA12	LOC101060179									SLAIN1				IGKC	CACNA1B
	MAFF			MAGEC1	LOC101927188									SLC18A2				IGLC1	CACNA1B-AS1
	MAGEE1			MAP3K19	LOC101927872									SLC1A4				IKZF1	CACNA1C
	MAL2			MAPK4	LOC101927947									SLC1A6				IL12A	CACNA1E
	MAL2-AS1			MCOLN3	LOC101929398									SLC20A2				IL1RAP	CACNA1G
	MALAT1			MCTP2	LOC102723635									SLC24A1				IL1RL1	CACNA1S
	MAP3K5-AS1			MEFV	LOC102723675									SLC25A23				IL2RA	CACNA2D4
	MAPK8IP1P2			MEP1A	LOC102723739									SLC25A25				IL3RA	CACNB3
	MDFIC2			METRNL	LOC102723996									SLC45A1				IL7R	CACNG1
	MDH1			MFNG	LOC102724682									SLC8A2				IMMP1L	CACNG3
	MICOS10P1			MGAM	LOC105369312									SLCO1A2				INHBE	CACNG5
	MINDY4B			MGAM2	LOC105369313									SLF2				INMT-FAM188B	CACNG6
	MIR12136			MICB	LOC105369690									SLIT1				FAM188B	CACNG7
	MIR193BHG			MIR320C1	LOC105370064									SLMO2-ATP5E				INMT	CACNG8
	MIR320D1			MIR3667HG	LOC105370174									PRELID3B				INPP5D	CACUL1
	MIR3667HG			MIR4485	LOC105370756									SMIM24				IQCH	CADM1
	MIR583HG			MIR612	LOC105371030									SNRPN				ISLR	CADPS
	MIR612			MIR616	LOC105371064									IPW				ISM1	CADPS2
	MIR6758			MKI67	LOC105371240									SOCS7				ITGA8	CAGE1
	MIR8066			MKNK2	LOC105371480									SPATA31C1				ITPK1	CALB1
	MKNK2			MLPH	LOC105371481									SPDYE1				ITPR2	CALCA
	MME			MMP9	LOC105372666									SPTLC3				JCHAIN	CALCB
	MPEG1			MMRN1	LOC105372801									SRRD				JMJD1C	CALCR
	MRS2P2			MORN5	LOC105373195									ST18				JMJD6	CALM3
	MS4A14			MOXD1	LOC105373581									STK38L				KANK4	CALN1
	MT1F			MPZL2	LOC105373791									STRIP2				KANSL1-AS1	CAMK1D
	MT1G			MRPS6	LOC105374557									STX1A				KAT6A	CAMK1G
	MT1H			MS4A14	LOC105374618									SUFU				KCNA2	CAMKK1
	MT1L			MS4A4A	LOC105374811									SUV39H1				KCNA5	CAMKV
	MT1M			MS4A6A	LOC105374906									SYNGAP1				KCNB1	CAMP
	MT2A			MS4A7	LOC105375520									SYNJ2				KCNE4	CAMSAP3
	MTHFD2			MSX1	LOC105375586									TAC3				KCNE5	CAND2
	MUC15			MT1F	LOC105378230									TANGO2				KCNG3	CANT1
	MUC5B			MT1G	LOC105378936									TBCD				KCNIP2-AS1	CAP2
	MYBPC1			MT1H	LOC107984018									TCF25				KCNJ1	CAPN13
	MYLK2			MT1L	LOC107984413									TCF7				KCNJ3	CAPS
	NAA16			MTHFD2	LOC107984475									TEX14				KCNJ6	CAPSL
	NAPB			MTSS2	LOC107984616									TH				KCNK3	CARD16
	NBPF6			MUC16	LOC107984749									TIMM17A				KCNQ3	CARD8
	ND6			MUC5B	LOC107984948									TMED2				KCNS2	CARD9
	NEAT1			MYBPC2	LOC107985216									TMEM139				KCTD11	CARMN
	NELL1			MYCT1	LOC107985224									TMEM26				KDM5D	CARNS1
	NETO1			MYO3A	LOC107986303									TMEM30B				KDM8	CARS2
	NGEF			MYO5C	LOC107986566									TMEM87A				KIAA1257	CASC18
	NIBAN3			NAALADL1	LOC107986973									TMPRSS3				KIAA1683	CASP1
	NMNAT2			NAB2	LOC107987098									TNFRSF1A				KIF27	CASP12
	NMUR2			NABP1	LOC112267900									TNK2				KIZ	CASP4
	NNAT			NAMPT	LOC112267947									TNMD				KLF13	CASP5
	NOS1			NBPF4	LOC112268061									TNRC6C				KLHL1	CASP6
	NPAS4			NBPF6	LOC112268190									TNRC6C-AS1				KLHL13	CASP7
	NPFF			NCF1B	LOC112268278									TOMM34				KLK4	CASQ2
	NPIPA8			NCF4	LOC112268430									TRAF1				KMT2B	CASS4
	NPR3			NCF4-AS1	LOC254896									TRAK2				KNG1	CASZ1
	NPTN			NDST4	LOC286437									TRIM22				KNL1	CATSPERE
	NPY			NEAT1	LOC388242									TRIM63				KRT38	CATSPERG
	NRGN			NEK5	LOC613038									TRPS1				KRTAP19-1	CAV1
	NSF			NFATC1	LOC653653									TRPV2				KRTAP4-4	CBFA2T2
	NSFP1			NFIL3	LOC729291									TSPOAP1				LAMB4	CBLN1
	NSG1			NFKB2	LONRF3									TTPAL				LEKR1	CBLN2
	NSG2			NFKBID	LOXL3									TUBA4A				LGALS8	CBX3P2
	NTRK1			NIBAN1	LRATD1									TUBB4A				LGI2	CBX7
	NUP210L			NKAIN4	LRATD2									TUBB8				LHFPL3-AS1	CCAR2
	NUPR1			NLRP12	LRRC1									TUBGCP2				LHFPL3-AS2	CCDC102A
	NXPH1			NNMT	LRRC56									TYMS				LHX4-AS1	CCDC136
	NXPH2			NOTUM	LRRC58-DT									TYMSOS				LINC00032	CCDC138
	OASL			NPAS4	LRRK2									UBR4				LINC00052	CCDC144CP
	OBSCN-AS1			NPC1L1	LRRN3									UNC5D				LINC00324	CCDC144NL
	OLAH			NPFFR1	LUCAT1									USP9Y				LINC00348	CCDC168
	OLFM3			NPTX2	LY6G5C									VAV2				LINC00458	CCDC169
	P4HA1			NR4A3	LY96									VDR				LINC00467	CCDC169-SOHLH2
	P4HA2-AS1			NT5C1A	LYNX1-SLURP2									VRTN				LINC00628	CCDC170
	PARM1			NTRK1	LYPD1									VSIG1				LINC00661	CCDC173
	PBX1-AS1			NUP210L	LYPD3									WBP2				LINC00675	CCDC178
	PCAT19			NUPR1	LYPLAL1-AS1									WNK2				LINC00689	CCDC184
	PCP4L1			NXF5	LYSET									XAF1				LINC00884	CCDC185
	PCSK1			OBSCN	LYST									YARS				LINC00911	CCDC188
	PCYOX1L			OBSCN-AS1	MAFB									ZAR1				LINC00965	CCDC27
	PDE10A			OLFM4	MAN1C1									ZBED9				LINC00997	CCDC38
	PDE1B			ONECUT2	MARCHF3									ZBTB20				LINC01004	CCDC42
	PDP1			OPN4	MATN3									ZBTB24				LINC01013	CCDC62
	PENK			OR10A4	MBNL3									ZBTB46				LINC01020	CCDC69
	PENK-AS1			OR1L4	MBOAT1									ZCCHC24				LINC01023	CCDC7
	PHF24			OR1L6	MCF2L									ZCRB1				LINC01101	CCDC74B
	PKP1			OR2D2	MCOLN3									ZDHHC13				LINC01133	CCDC81
	PLAC4			OR7A5	MCTP1									ZEB2				LINC01139	CCDC85A
	PLK2			OR7C1	MCTP2									ZFAND3				LINC01153	CCDC87
	PLK4			OR7E12P	MDK									ZFX				LINC01233	CCDC96
	PLPPR4			OR7E14P	MERTK									ZG16B				LINC01330	CCKAR
	PNISR			OSGIN1	MET									ZNF226				LINC01352	CCKBR
	PNOC			OTOF	MEX3A									ZNF295-AS1				LINC01360	CCL2
	PPIAP30			P4HA1	MICALCL									ZNF396				LINC01426	CCL3
	PRICKLE2-AS3			P4HA2	MIR3142HG									ZNF473				LINC01428	CCL4
	PRKX			PARVG	MIR3606									ZNF501				LINC01549	CCL4L2
	PRLHR			PCDH20	MIR3917									ZNF516				LINGO3	CCL7
	PRMT8			PCK1	MIR4435-2HG									ZNF546				LIPF	CCN1
	PRRT1B			PCOLCE2	MIR4751									ZNF664-FAM101A				LMAN1	CCN3
	PRSS12			PDCL3P4	MLPH									ZNF664				LMO7	CCN4
	PRSS37			PI16	MMP15									ZNF682				LMOD3	CCN5
	PSPN			PIK3AP1	MMP16									ZNF704				LOC100129917	CCNA2
	PTPN7			PIM1	MMP8									ZNF818P				LOC100130111	CCNB3
	PTPRN2			PIM3	MMP9									ZSCAN18				LOC100288310	CCND1
	RAB3A			PIP5K1P1	MROH9									ZSCAN30				LOC100288570	CCNF
	RAB3C			PKDREJ	MSMO1									ZXDC				LOC100505498	CCNJ
	RAB6C-AS1			PKHD1L1	MSRA													LOC100505549	CCNL2
	RASD2			PKN3	MTERF4													LOC100505782	CCNP
	RASGRP2			PKP2	MTSS1													LOC100505874	CCR3
	RBM3			PLA1A	MTUS1													MLLT10P1	CCRL2
	RCAN2			PLA2G10	MVD													LOC100506047	CD163
	RCVRN			PLA2G4A	MYLIP													LOC100506388	CD177
	REP15			PLAC4	MYO15B													LOC100506497	CD180
	RERGL			PLAC8	MYO16													LOC100506675	CD200
	RGS14			PLAUR	N4BP3													LOC100507403	CD200R1
	RGS4			PLEKHH1	NACAD													LOC100652777	CD22
	RGS8			PLIN2	NAMPT													PLA2G10	CD248
	RNA18SN1			PLK5	NANOS1													LOC100653296	CD276
	RNA18SN2			PLOD1	NAPRT													LOC100288778	CD300A
	RNA18SN3			PLP2	NAV2-AS6													WASH1	CD44
	RNA18SN5			PLSCR1	NBEAL2													LOC100134445	CD58
	RNA28SN1			PNLDC1	NCR3LG1													WASH7P	CD70
	RNA28SN2			PNMA3	NDNF													WASH5P	CD80
	RNA28SN3			PNP	NDRG4													WASH2P	CD86
	RNA28SN4			PPBP	NEFM													WASH3P	CD8B
	RNA28SN5			PPP1R15A	NES													LOC100996325	CD9
	RNA45SN1			PPP1R3G	NEXN													LOC100996756	CD99P1
	RNA45SN2			PRB1	NFE2L3													LOC101060747	CDA
	RNA45SN3			PRKD2	NGF-AS1													PDPK1	CDC42EP3
	RNA45SN4			PROK2	NIBAN1													LOC101926951	CDC45
	RNA45SN5			PRRG4	NKD2													PCDH20	CDCA7
	RNA5-8SN1			PRX	NMB													LOC101926997	CDCP1
	RNA5-8SN2			PTGER4	NMNAT2													LOC101927079	CDH1
	RNA5-8SN3			PTGS2	NOTUM													LOC727924	CDH23
	RNA5-8SN4			PTMS	NOX4													LOC101927089	CDH26
	RNA5-8SN5			PTPN7	NOXA1													LOC101927151	CDH6
	RNF216-IT1			PTPRC	NPC1													LOC101927181	CDH7
	RNR1			PXDC1	NPTX1													LOC101927450	CDH8
	ROBO2			PYCR1	NPTXR													LOC101927587	CDHR3
	RPH3A			RAB20	NR0B1													LOC101927560	CDK12
	RPL19P12			RAB39A	NR3C2													LOC101927746	CDK19
	SAP25			RAB3B	NRCAM													LOC101927829	CDK2AP1
	SCART1			RAC2	NREP													LOC101928135	CDK5R2
	SCG5			RASGEF1C	NRG1													LOC101928238	CDKN2A
	SCN4B			RBM3	NRL													LOC101928333	CDS2
	SCUBE3			RBM47	NRROS													LOC101928361	CDT1
	SEMA3G			RBP1	NTF3													ARHGAP15	CEACAM21
	SERPINF2			RBP2	NUDT14													LOC101928510	CEACAM4
	SERPINH1			RBP3	OBSCN													LOC101928565	CEACAM6
	SERTM1			RCC1	OLFM2													LOC101928614	CEBPA
	SESN2			RDH16	OLFML2B													LOC101928626	CEBPB
	SEZ6			REP15	OSR1													LOC101928658	CEBPB-AS1
	SEZ6L-AS1			RFX2	OVGP1													LOC101928708	CEBPD
	SGK2			RGS18	P2RX7													LOC101928894	CEL
	SGO1			RGS20	P3H2													LOC101928896	CELA3B
	SGSM3-AS1			RGS9BP	P3R3URF-PIK3R3													LOC101929004	CELF2
	SH2D5			RIN1	PAG1													LOC101929078	CELF4
	SH2D7			RIPOR3	PAPLN													LOC101929143	CELF6
	SH3RF2			RN7SK	PAPPA2													LOC101929511	CELSR1
	SHOC1			RN7SL1	PARM1													LOC101929512	CEMP1
	SIAH3			RNA5-8SN1	PARP15													LOC101929540	CENPF
	SLC10A1			RNASE2	PASK													LOC101928670	CENPJ
	SLC10A4			RNF122	PATL2													LOC101928344	CEP104
	SLC12A5			RNF144B	PCCA-DT													LOC100996442	CEP152
	SLC14A1			RNF212B	PCDH12													LOC100288069	CEP41
	SLC17A8			RNU1-1	PCDH7													LOC100134822	CEP57L1
	SLC18A3			RNU1-2	PCDHAC2													LOC101929718	CEP89
	SLC1A7			RNU1-3	PCDHB13													LOC101929745	CERCAM
	SLC32A1			RNU1-4	PCDHB14													LOC101930361	CERKL
	SLC35D3			RNU4-2	PCDHB15													LOC101929970	CERNA2
	SLC35G5			RNU4ATAC	PCDHB16													CHRFAM7A	CERS4
	SLC5A12			RNVU1-7	PCDHB2													CHRNA7	CES1
	SLC5A3			RPPH1	PCDHB4													LOC101930400	CES1P1
	SLC5A7			RPS28	PCSK1													AKR1C2	CES3
	SLC6A17			RRAD	PCSK1N													AKR1C1	CES5A
	SLC7A11-AS1			RSPH10B2	PCSK4													LOC102467079	CETP
	SLC7A4			RSPO3	PDCD1LG2													LOC102723335	CFAP100
	SLC8A1-AS1			RUNX1	PDE1A													LOC102723704	CFAP119
	SLCO4A1			S100A11	PDE4B													LOC102723709	CFAP161
	SLCO4A1-AS1			S100A4	PDE7B													LOC102723678	CFAP210
	SLCO4A1-AS2			S100A6	PDGFD													LOC102723899	CFAP251
	SLED1			S100A8	PDK3													CLDN12	CFAP299
	SMIM38			S100A9	PDK4													LOC102724532	CFAP300
	SMOC2			SAMD4A-AS1	PDZD2													SP2-AS1	CFAP43
	SNAP25			SAMSN1	PEG3													LOC102724814	CFAP45
	SNORA73B			SCART1	PFKFB2													LOC102725116	CFAP46
	SNORA77			SCIN	PGM5													LOC102725382	CFAP47
	SNORD17			SCN11A	PHEX													LOC105370475	CFAP52
	SNORD63			SCN4B	PHF7													LOC105373738	CFAP53
	SNORD63B			SCUBE1	PHKA1													LOC105374042	CFAP54
	SNX31			SEC22B4P	PIANP													LOC105374676	CFAP57
	SOCS3			SELE	PIK3C2B													LOC105374809	CFAP65
	SOX1-OT			SEMA3F	PIK3R1													LOC105376072	CFAP70
	SPACDR			SEMA3G	PIK3R3													LOC105376944	CFAP90
	SPDYE16			SERPINA1	PILRA													LOC105378311	CFAP97
	SPHKAP			SERPINA3	PLCB4													LOC105378732	CFAP97D2
	SPR			SERPINA5	PLCL1													LOC142937	CFAP99
	SRGAP3-AS3			SERPINE3	PLD1													LOC149684	CFH
	SST			SERPINF2	PLD4													BPI	CFI
	ST8SIA3			SERPINH1	PLD6													LOC152274	CFTR
	STAT4			SERTAD1	PLEKHM1P1													LOC152286	CGAS
	STC1			SESN2	PLIN2													LOC283112	CGNL1
	STK32A-AS1			SGMS1-AS1	PLK2													LOC283745	CGREF1
	STRIP2			SGO1	PLOD2													LOC284080	CH25H
	SULT4A1			SH2D6	PLXDC2													LOC284669	CHAC1
	SV2B			SH3RF2	PLXNA2													LOC284798	CHAD
	SVOP			SHISA3	PLXNC1													LOC284933	CHAT
	SYP-AS1			SIGLEC7	PNLIPRP3													LOC284950	CHD5
	SYT13			SIGLEC9	PNMA6A													LOC339593	CHD7
	SYT2			SIK1	PNPLA7													LOC388692	CHD9NB
	SYT4			SIRT4	POPDC2													LOC399900	CHDH
	SYTL5			SIX4	POSTN													LOC400620	CHGB
	TAC1			SLAMF8	POU2F2-AS1													LOC441052	CHI3L1
	TAC3			SLC11A1	PPARGC1A													LOC441666	CHI3L2
	TACR1			SLC17A9	PPARGC1B													LOC644656	CHIT1
	TAGLN3			SLC18A2	PPFIBP2													LOC645513	CHKA-DT
	TALAM1			SLC19A3	PPIP5K1P1-CATSPER2													LOC729307	CHN2-AS1
	TARBP1			SLC1A7	PPL													LOC90768	CHORDC1
	TBX1			SLC22A6	PPM1J													LOXL1	CHORDC1P4
	TCAP			SLC23A3	PPM1L													LPAR5	CHP1P2
	TECTA			SLC26A3	PPP1R3C													LPO	CHRDL2
	TESMIN			SLC28A2	PRCD													LRIT1	CHRFAM7A
	TESPA1			SLC35F3	PRDM1													LRP1	CHRM1
	TH			SLC38A2	PRDM11													LRRC34	CHRM2
	THCAT155			SLC52A1	PRECSIT													LRRC55	CHRM3
	THOC3			SLC52A3	PRG2													LRRFIP2	CHRM4
	TJP3			SLC5A3	PRKAR2B													LRRK1	CHRM5
	TLR9			SLC6A12-AS1	PRSS21													LSMEM1	CHRNA4
	TMC5			SLC6A3	PRXL2A													LXN	CHRNA6
	TMCC2-AS1			SLC7A5	PSAP													LY6K	CHRNA7
	TMEM171			SLCO2A1	PSEN2													LY96	CHRNB3
	TMEM52B			SLCO4A1	PSG1													LYVE1	CHST2
	TMIE			SLCO4A1-AS1	PTGDR													MACC1	CHST3
	TNC			SMAD6	PTGER4													MACROD1	CHURC1
	TNFRSF10D			SMPX	PTGES													MAF	CIDEA
	TNFRSF8			SMTN	PTGFR													MAGEA8	CILP
	TNFSF10			SNHG3	PTPRN													MAGI1	CIRBP
	TNFSF14			SNORA105A	RAB11FIP4													MAGI2-AS2	CIRBP-AS1
	TNRC17			SNORA13	RAB27B													MAGOHB	CKAP2
	TPBG			SNORA63C	RAB33A													MAMDC4	CKM
	TPBGL			SNORD11	RAB36													MAPK8IP1	CKMT1A
	TRH			SNORD118	RAB38													MAPRE3	CKMT2-AS1
	TRIB3			SNORD133	RAI14													2023-03-03	CKS2
	TRIP10			SNORD14D	RAI2													MASP2	CLC
	TRND			SNX33	RALGPS1													MATN3	CLCA1
	TRNE			SOSTDC1	RALGPS2-AS1													MDGA2	CLCA2
	TRNG			SOWAHA	RAP1GAP2													MELTF	CLCA4
	TRNI			SPACDR	RAPSN													METAP1D	CLCF1
	TRNK			SPANXC	RASD1													MFI2-AS1	CLDN1
	TRNL1			SPATA17	RASGRP1													MGAT4D	CLDN12
	TRNL2			SPATA18	RASL10B													MGC12916	CLDN15
	TRNM			SPP1	RASL12													MIA	CLDN19
	TRNQ			SPR	RASSF2													MICB	CLDN23
	TRNR			SQOR	RBM47													MIP	CLDN4
	TRNS1			SRGN	RCAN1													MIR4435-2HG	CLDND2
	TRNT			SSTR3	RCBTB2													MIR452	CLEC12A
	TRNV			ST14	RENBP													MIR224	CLEC17A
	TRNW			STC1	REPS2													GABRE	CLEC18B
	TRNY			STC2	RETREG1													MIR612	CLEC2B
	TRPC3			STIP1	RGS17													NEAT1	CLEC4E
	TTLL13			STX11	RHOBTB1													MIR663AHG	CLEC4GP1
	TUBA8			STXBP2	RIMBP3C													MIR6836	CLEC5A
	TUNAR			SYNDIG1L	RN7SK													SNX8	CLEC7A
	TUSC3			TACR3	RNF182													MKL1	CLGN
	UPK1B			TAF7L	RPS6KA5													MMP10	CLIC1
	VAT1L			TAFA2	RPSAP52													MMP12	CLIC2
	VCAM1			TBX15	RRAGD													MMP28	CLIC4
	VGF			TBX6	RSAD2													MOGAT2	CLIC6
	VIT			TCAP	RTL3													MRGPRX3	CLK1
	VSTM5			TEAD2	RTL5													MRPL23	CLMN
	WASF1			TEKT4P2	RTN4RL2													MTBP	CLN3
	WFIKKN1			TESC	RUBCNL													MTHFD2L	CLRN1
	WNT16			TFEC	RUSC1-AS1													MTHFR	CLRN3
	ZBTB16			TG	RXFP1													MTHFSD	CLSTN2
	ZCCHC12			TGIF1	S100A2													MTMR7	CLSTN3
	ZNF451-AS1			TH	S1PR1													MTPAP	CLTCL1
				THSD7B	SALL4													MTSS1	CLU
				TLR2	SBSN													MTSS1L	CLUH
				TLR5	SCARA5													MUC4	CLUL1
				TLR8	SCARF1													MUC7	CLXN
				TMEM156	SCG2													MYCN	CMPK2
				TMEM236	SCG5													MYNN	CMTM1
				TMEM26	SCNN1A													MYO10	CMTM5
				TMEM51-AS2	SDK1													MYOZ2	CMTM6
				TMEM71	SEC11C													NAA30	CNDP1
				TMIGD3	SEC14L5													NAP1L4	CNGA3
				TMPRSS6	SEMA4D													NAV3	CNGB1
				TNFAIP8	SEMA6A													NBEAP1	CNIH3
				TNFAIP8L3	SEMA6D													NBR2	CNIH3-AS1
				TNFRSF10B	SERPINB2													NCAPG	CNIH3-AS2
				TNFRSF10C	SERPINB7													NCF1C	CNKSR2
				TNFRSF10D	SETDB2													NCF1B	CNMD
				TNFRSF11B	SFRP1													NCF1	CNN1
				TNFRSF6B	SFRP2													NCF4	CNN3
				TNFSF13B	SGIP1													NCLN	CNR1
				TNFSF9	SH3BGR													NDST4	CNR2
				TOGARAM2	SH3BP5													NDUFA10	CNST
				TOP2A	SHBG													NFIB	CNTF
				TP53TG3C	SHE													NHEG1	CNTN1
				TP53TG3D	SHISAL1													NHLRC2	CNTN4
				TP53TG3E	SIGLEC15													NHSL1	CNTN6
				TP53TG3F	SIPA1L2													NKX2-1	CNTNAP3
				TP63	SLC12A5-AS1													NLRC4	COA1
				TPBG	SLC13A4													NLRP13	COG2
				TPD52L1	SLC16A6													NLRP2	COL11A2
				TPH1	SLC17A9													NMT2	COL12A1
				TPH2	SLC1A2													NOC4L	COL13A1
				TPST2	SLC1A4													NOL12	COL14A1
				TRAM1L1	SLC22A15													NOTUM	COL15A1
				TREM2	SLC22A5													NPAS3	COL1A1
				TRGV3	SLC23A2													NPC1L1	COL1A2
				TRHR	SLC6A15													NPHP1	COL20A1
				TRIB3	SLC6A17													NPHP3	COL21A1
				TRIM45	SLC6A6													NPHS1	COL23A1
				TRIM5	SLC7A14													NPIPA5	COL25A1
				TRIP10	SLC7A2													NPIPB5	COL26A1
				TRNQ	SLC7A8													NPIPB11	COL27A1
				TRPV6	SLCO2A1													NPIPB8	COL2A1
				TSKU	SLCO4A1													LOC613037	COL3A1
				TTC29	SLITRK4													NPIPB4	COL4A5
				TYROBP	SMILR													NPIPB3	COL5A1
				UBALD1	SNAI1													NPNT	COL5A2
				UBALD2	SNED1													NPPC	COL6A3
				USP17L10	SOCS2													NPRL2	COL7A1
				USP17L13	SOD2													NPSA	COL8A1
				USP17L17	SORBS1													NR0B1	COL8A2
				USP17L19	SORBS2													NR4A2	COL9A1
				USP17L2	SOX5													NR5A2	COL9A3
				USP17L21	SPAG4													NREP	COLEC11
				USP17L28	SPOCD1													NRP1	COLQ
				USP17L29	SPP1													NRTN	COMTD1
				USP17L3	SPTLC3													NUF2	CORO2A
				USP17L30	SQLE													NUP93	CORT
				USP17L6P	SRFBP1													OCIAD1	COTL1
				USP17L7	SRP14-DT													OFCC1	COX10
				USP17L8	ST3GAL5													OGT	CP
				USP17L9P	ST3GAL6													OIT3	CPA1
				USP32P2	ST6GALNAC2													OK/SW-CL.58	CPA2
				VAMP8	ST8SIA1													OLFM3	CPA3
				VCX3B	STARD4													OPALIN	CPB1
				VEGFA	STC1													OR10D1P	CPEB1
				VIM	STEAP1B-AS1													OR2L2	CPEB2
				VIM-AS1	STEAP2													OR51E2	CPEB3
				VIP	STEAP3													OR5AK4P	CPLX2
				VNN2	STEAP3-AS1													OR7C1	CPLX3
				VSIG2	STX1B													OR7E19P	CPM
				VSIG4	SVEP1													ORMDL3	CPN2
				VSIR	SVIL													OSBPL10	CPNE4
				VWA5B1	SVIL2P													OSGIN1	CPNE9
				WDR88	SVIP													OTUD1	CPPED1
				WNT7A	SYN3													OTUD4	CPSF3L
				XBP1	SYNE3													OXR1	CPVL
				XIRP1	SYNGR2													P2RX1	CPVL-AS2
				YBX3	SYNM													P2RX7	CPXM1
				YBX3P1	SYPL2													P2RY10	CPXM2
				ZBTB47-AS1	SYT9-AS1													P4HA1	CPZ
				ZCCHC12	TACC2													PADI1	CR1
				ZIC5	TACR2													PAPOLB	CR1L
				ZMYND10	TBC1D8													PAPPA	CRABP1
				ZNF366	TERF1P7													PARD3B	CRADD-AS1
				ZNF467	TG													PARM1	CRB3
				ZNF503-AS2	TGFB2													PAX2	CREB3L1
				ZNF695	TGFB2-OT1													PAX3	CREBBP
				ZNF703	TIMP4													PBX1	CREG1
				ZNF729	TJP2													PCA3	CRH
				ZNF787	TLR2													PCAT19	CRHR1
				ZNF788P	TMEM100													PCBP2	CROCC2
				ZNF878	TMEM150C													PCDH8	CRPPA
				ZWINT	TMEM200C													PCDHB1	CRYBA1
					TMEM233													PCDHB9	CRYBB3
					TMEM255B													PCDHGC4	CRYBG1
					TMEM26													PCK1	CRYGS
					TMEM38B													PCNT	CRYM
					TMEM47													PCSK1	CSAG1
					TNC													PDE7A	CSAG2
					TNFAIP6													PDLIM1	CSAG3
					TNFRSF10C													PDLIM7	CSF2RA
					TNFRSF14													PEX11G	CSF2RB
					TNFRSF14-AS1													PGGT1B	CSF3R
					TNFRSF8													PGM2L1	CSGALNACT1
					TNFSF10													PGR	CSNK1A1L
					TNIP3													PHC2	CSNK1E
					TNRC6C													PHF19	CSNK1G2-AS1
					TOR4A													PHF21A	CST1
					TOX													PHKG2	CST7
					TP53I11													PID1	CSTA
					TPM1													PIDD1	CT45A10
					TPRG1													PIEZO2	CT45A2
					TRABD2B													PIGK	CT45A8
					TRAF1													PIH2	CT45A9
					TRANK1													PIK3R5	CTAG1A
					TRIB3													PIK3R6	CTAG2
					TRIM9													PIP5K1A	CTAGE5
					TRNM													PITHD1	CTB-3M24.3
					TRNN													PKN3	CTHRC1
					TRNQ													PLA2G1B	CTSB
					TRNY													PLBD2	CTSK
					TSNAXIP1													PLCH2	CTSLP2
					TSPAN1													PLCXD1	CTSO
					TSPAN11													PLCXD2	CTSS
					TSPAN18													PLEKHA3	CTTNBP2
					TSPOAP1													PLEKHH2	CTU2
					TSSK4													PLK4	CTXN3
					TTC21A													PMEL	CUBN
					TULP4													PNLIPRP3	CUX2
					TXNIP													POC1A	CX3CL1
					UAP1L1													POLR3B	CXADR
					UBXN2B													POPDC2	CXCL1
					UNC13D													POU5F2	CXCL12
					UNC5CL													PP13439	CXCL14
					USP18													PPME1	CXCL5
					USP41													PPOX	CXCL6
					VANGL2													PPP1R1C	CXCL8
					VAT1L													PPP1R3A	CXCR1
					VAV3													PPP4R2	CXCR2
					VCAN													PRAMEF10	CXCR4
					VEPH1													PRELID2	CXorf40B
					VGLL3													PRIM2B	CXXC1P1
					VIT													PRIM2	CYB5A
					VMAC													PRKACA	CYB5RL
					VPS13C													PRKCA	CYBA
					VWA5A													PRKD3	CYFIP2
					WDR35													PROSER2-AS1	CYGB
					WFDC2													PRPF18	CYP1B1
					WNT11													PRPF4B	CYP1B1-AS1
					WNT9A													PRPSAP1	CYP26B1
					WWC1													PSMB2	CYP27C1
					XRCC2													PSMD6	CYP2A6
					XYLB													PTPN1	CYP2A7
					YPEL1													PTPN21	CYP2B7P
					YPEL4													PTPRC	CYP2C8
					ZBED3													PTPRN	CYP2C9
					ZC3H12C													PXDNL	CYP2S1
					ZCCHC14													PYM1	CYP3A5
					ZDHHC23													RAB21	CYP4A11
					ZFP14													RAB27B	CYP4B1
					ZMIZ1-AS1													RAB3C	CYP4F12
					ZNF135													RAB7A	CYP4F24P
					ZNF281													RABGEF1	CYP4F29P
					ZNF334													RAD51B	CYP4F3
					ZNF385D													RAD52	CYP51A1
					ZNF396													RAG2	CYRIA
					ZNF438													RALYL	CYSLTR1
					ZNF469													RANBP17	CYTOR
					ZNF521													RAP2A	CYYR1
					ZNF582													RARB	DAB1
					ZNF600													RARRES1	DAB2IP
					ZSCAN16													RASGRP4	DACT1
																		RBBP6	DACT2
																		RBM3	DAO
																		RBM48	DAPL1
																		RBPMS2	DAPP1
																		RDH12	DBH-AS1
																		RECK	DBIL5P2
																		REEP1	DCAF12L2
																		REG3A	DCAF13
																		RELN	DCAF4L1
																		REPS2	DCAF8
																		RERG	DCC
																		RET	DCDC1
																		RGCC	DCHS2
																		RGMB-AS1	DCLK1
																		RGPD4-AS1	DCLK3
																		RGS4	DDB2
																		RGS5	DDC
																		RGS6	DDC-AS1
																		RHD	DDIAS
																		RHEB	DDIT3
																		RHOF	DDIT4
																		RHOH	DDIT4L
																		RIF1	DDR1-AS1
																		RIMBP2	DDX10
																		RIPK4	DDX11L17
																		RITA1	DDX11L2
																		RNF144A	DDX17
																		RNF144A-AS1	DDX28
																		RNF151	DDX3Y
																		RNF17	DDX60L
																		ROBO2	DEAF1
																		RPA4	DEDD2
																		RPL36A	DEF8
																		RRAD	DEFA1
																		RRS1-AS1	DEFA1B
																		RSAD2	DEFA5
																		RSPO2	DEFB1
																		RTBDN	DEFB125
																		RTFDC1	DENND1C
																		RUBCN	DENND2B-AS1
																		RUNX2	DENND2D
																		RYR2	DENR
																		S100A10	DEPDC1-AS1
																		SAA2	DEPDC1B
																		SAA1	DEPDC7
																		SAMD5	DEPP1
																		SAXO2	DES
																		SBNO2	DET1
																		SCAND2P	DGCR9
																		SCARNA13	DGKB
																		SNHG10	DGKH
																		SCEL	DGKI
																		SCFD2	DGUOK
																		SCG2	DHH
																		SCML4	DHRS9
																		SCN4A	DHX36
																		SCUBE1	DIAPH2-AS1
																		SDC1	DICER1
																		SEC14L2	DIO1
																		SEC16B	DIP2C-AS1
																		SEC22C	DIRAS2
																		SEC23IP	DIRAS3
																		SEL1L2	DIRC1
																		SERINC2	DKFZP761C1711
																		SERPINA2	DKK2
																		SERPINB13	DKK3
																		SETD7	DLC1
																		SEZ6L	DLEU2L
																		SFT2D1	DLEU7
																		SGCZ	DLG2
																		SGF29	DLGAP1-AS1
																		SGPP2	DLGAP1-AS2
																		SGSH	DLGAP1-AS5
																		SH3BGRL2	DLGAP3
																		SH3D21	DLK1
																		SHANK2	DLL1
																		SHANK3	DLL4
																		SHKBP1	DLX6-AS1
																		SHOX	DMBT1
																		SHOX2	DMD
																		SIAH3	DMKN
																		SIRT4	DMTN
																		SKP2	DNA2
																		SLAMF1	DNAH11
																		SLC10A2	DNAH17-AS1
																		SLC10A4	DNAH3
																		SLC12A8	DNAH5
																		SLC18A2	DNAI3
																		SLC19A1	DNAJB1
																		SLC23A1	DNAJB8-AS1
																		SLC25A28	DNAJC5G
																		SLC25A29	DNAJC6
																		SLC25A41	DNALI1
																		SLC25A53	DNASE1
																		SLC27A2	DNASE1L2
																		SLC28A1	DNER
																		SLC2A13	DNLZ
																		SLC35D3	DNMBP-AS1
																		SLC35F5	DNMT3B
																		SLC39A2	DOC2A
																		SLC4A9	DOCK1
																		SLC5A3	DOCK11
																		SLC6A2	DOCK3
																		SLC6A3	DOCK4
																		SLC7A8	DOCK5
																		SLC8A1	DOCK9-DT
																		SLC9A2	DOK1
																		SLC9A3R2	DOK4
																		SLC9A7	DOK6
																		SLCO4A1	DPH3P1
																		SLIT1	DPH6
																		SMAD4	DPH6-DT
																		SMCHD1	DPT
																		SMIM10L2B	DPY19L2P2
																		SMIM10L2A	DPY19L4
																		SMPD1	DPYD-AS2
																		SMR3A	DPYS
																		SMR3A	DR1
																		SMR3B	DRC1
																		SMURF1	DRC3
																		SNHG4	DRC7
																		MATR3	DRD2
																		SNORA68	DRD4
																		RPL18A	DRD5
																		SNTN	DRGX
																		SNX20	DRP2
																		SNX24	DSE
																		SNX29P1	DSEL
																		SNX29P2	DSG1
																		SOCS3	DSG2
																		SOX2	DSP
																		SOX4	DTNBP1
																		SOX6	DTX1
																		SP3P	DTX3
																		SPACA6	DTX4
																		SPATA22	DTYMK
																		SPEF2	DUSP1
																		SPIB	DUSP10
																		SPINT1	DUSP2
																		SPPL3	DUSP4
																		SPRED2	DUSP5P1
																		SPTBN1	DUSP8
																		SPZ1	DYDC2
																		SRGAP3	DYNLRB1
																		SSMEM1	DYNLT5
																		SSSCA1	DYRK3
																		SSTR1	E2F1
																		ST8SIA4	E2F2
																		STATH	EBF3
																		STC2	EBF3-AS1
																		STMN1	EBP
																		STRN	ECE1
																		STX8	ECE2
																		STYK1	ECEL1
																		SUFU	ECM2
																		SURF2	ECRG4
																		SUSD1	EDIL3
																		SUSD2	EDN1
																		SV2C	EDN3
																		SVEP1	EDNRA
																		SVOPL	EDNRB-AS1
																		SYNGR3	EEIG1
																		TAC1	EEPD1
																		TACC2	EFCAB12
																		TACR1	EFCAB13-DT
																		TAF13	EFCAB2
																		TAF8	EFCAB7
																		TASP1	EFEMP1
																		TAT	EFHC2
																		TAZ	EFNA3
																		TBC1D19	EFNA5
																		TBC1D29	EFR3B
																		TBL1Y	EGFEM1P
																		TBL3	EGFL6
																		TBX1	EGR1
																		TBX2-AS1	EGR2
																		TBX5-AS1	EGR3
																		TBX6	EGR4
																		TCEB3	EHBP1L1
																		TCERG1L	EHD1
																		TCF3	EHF
																		TCHP	EIF1AD
																		TCTE3	EIF1B-AS1
																		TDH	EIF2S2
																		TDRD6	EIF4EBP1
																		TEAD4	EIF5A
																		TESMIN	EIF5A2
																		TEX29	ELAPOR2
																		TEX41	ELAVL2
																		TEX43	ELAVL4
																		TFAP2A	ELF3
																		TFE3	ELFN1
																		TH	ELMOD3
																		THAP2	ELN-AS1
																		THEMIS	EMB
																		THOC6	EMC1
																		THPO	EME1
																		TIFA	EMP1
																		TLL2	EMP3
																		TLR3	EMX1
																		TMBIM4	EMX2
																		TMCO6	EN1
																		IK	ENC1
																		TMED6	ENDOU
																		TMEFF2	ENO1
																		TMEM116	ENO1-AS1
																		TMEM213	ENOSF1
																		TMEM218	ENOX2
																		TMEM221	ENPEP
																		TMEM245	ENPP2
																		TMEM255A	ENPP3
																		TMEM259	ENPP4
																		TMEM40	ENPP5
																		TMEM79	ENTPD3
																		TMPO	EOLA1-DT
																		TMPRSS13	EPB41
																		TNFRSF10C	EPB42
																		TNFRSF11A	EPDR1
																		TNIP3	EPHA5
																		TNMD	EPHA6
																		TNRC6A	EPHA7
																		TNXB	EPHA8
																		TOP3B	EPHB2
																		TOR1AIP1	EPHB6
																		TOR1AIP2	EPHX2
																		TPBG	EPM2A
																		TPTE	EPN2-AS1
																		TRABD2B	EPPIN
																		TRAF3IP3	EPPIN-WFDC6
																		TRAF4	EQTN
																		TRHDE-AS1	ERAP1
																		TRIB3	ERC2
																		TRIM36	ERC2-IT1
																		TRIM6-TRIM34	ERCC2
																		TRIM34	EREG
																		TRPC6	ERFE
																		TRPV2	ERGIC3
																		TSC22D1	ERICH5
																		TSEN54	ERICH6
																		TSPAN1	ERMN
																		TSPY26P	ERVFH21-1
																		TSPYL6	ESR1
																		TTC12	ESR2
																		TTC22	ESYT3
																		TTC39C	ETV1
																		TTC9B	ETV4
																		TTTY4C	EVC2
																		TTTY4B	EVI2A
																		TTTY4	EVI2B
																		TUB	EVPL
																		TXLNGY	EWSAT1
																		TXNDC2	EXD3
																		TXNRD1	EXOC3L4
																		TYRO3P	EYA1
																		UBE2B	EYA4
																		UBR2	EZH2
																		UGT2B15	F2RL2
																		UHRF1	FA2H
																		UNC13C	FAAP20
																		UPF3A	FABP3
																		USH1G	FABP4
																		USP9X	FABP5
																		UTP11	FADS1
																		VAV3	FADS3
																		VCPIP1	FADS6
																		VIPR2	FAH
																		VMA21	FAM102B
																		VMO1	FAM107A
																		VN1R2	FAM107B
																		VN1R4	FAM110B
																		VPS18	FAM110C
																		VPS35	FAM126B
																		VPS53	FAM131B
																		VSTM4	FAM133B
																		WARS2	FAM133DP
																		WDHD1	FAM149A
																		WDR27	FAM153CP
																		WDR76	FAM160B2
																		WDR88	FAM161A
																		WDR91	FAM162A
																		WFDC11	FAM162B
																		WNT6	FAM163A
																		WTIP	FAM167B
																		XIST	FAM180A
																		YBX1	FAM187A
																		YIPF2	FAM188B
																		YIPF4	FAM205A
																		YME1L1	FAM208B
																		YTHDC2	FAM20A
																		ZBTB10	FAM216B
																		ZBTB7A	FAM217B
																		ZC3H12D	FAM228A
																		ZC3HAV1	FAM234B
																		ZDHHC1	FAM237B
																		ZDHHC18	FAM239A
																		ZDHHC24	FAM245B
																		ZFP1	FAM24A
																		ZFP41	FAM27E2
																		ZMAT1	FAM32A
																		ZMIZ2	FAM41C
																		ZNF208	FAM43A
																		ZNF230	FAM46C
																		ZNF333	FAM47A
																		ZNF346	FAM47E
																		ZNF397	FAM63A
																		ZNF529-AS1	FAM78B-AS1
																		ZNF530	FAM81B
																		ZNF546	FAM83D
																		ZNF562	FAM83F
																		ZNF567	FAM83H
																		ZNF585B	FAM86C1
																		ZNF616	FAM86C2P
																		ZNF674-AS1	FAM86HP
																		ZNF71	FAM86JP
																		ZNF718	FAM87A
																		ZNF595	FAM87B
																		ZNF732	FAM90A10
																		ZNF750	FAM95C
																		ZNF788	FAM98B
																		ZNF814	FANCB
																		ZNRD1	FANCC
																		ZSCAN12	FANCD2
																		ZSCAN30	FANCF
																			FAP
																			FAS
																			FAS-AS1
																			FASN
																			FAT2
																			FAT3
																			FAT4
																			FAUP4
																			FAXC
																			FBF1
																			FBN2
																			FBXL16
																			FBXL19-AS1
																			FBXO22
																			FBXO3
																			FBXO32
																			FBXO34
																			FBXO44
																			FBXO9
																			FCAR
																			FCER1G
																			FCGBP
																			FCGR1A
																			FCGR1BP
																			FCGR1CP
																			FCGR2A
																			FCGR2B
																			FCGR2C
																			FCGR3A
																			FCGR3B
																			FCN2
																			FCRL1
																			FCRL4
																			FCRL6
																			FCRLA
																			FDFT1
																			FDPS
																			FDPSP2
																			FEM1A
																			FER1L6
																			FER1L6-AS2
																			FES
																			FEV
																			FEZF1
																			FFAR3
																			FGB
																			FGD2
																			FGD3
																			FGD5-AS1
																			FGF1
																			FGF11
																			FGF12
																			FGF13
																			FGF14
																			FGF14-AS2
																			FGF18
																			FGF5
																			FGF7P3
																			FGF7P6
																			FGFBP2
																			FGFR2
																			FGFR4
																			FGFRL1
																			FGL2
																			FGR
																			FHAD1
																			FHIP1A
																			FHIP1A-DT
																			FIBCD1
																			FILIP1
																			FILIP1L
																			FKBP15
																			FKBP4
																			FKBP5
																			FKSG29
																			FLCN
																			FLG
																			FLJ25758
																			FLJ30901
																			FLJ35700
																			FLJ37035
																			FLJ41170
																			FLT1
																			FLT3
																			FLT4
																			FLVCR2
																			FMNL1
																			FMNL3
																			FMOD
																			FN3K
																			FNIP1
																			FNIP2
																			FOLH1
																			FOLH1B
																			FOS
																			FOSB
																			FOSL1
																			FOSL2
																			FOXA1
																			FOXA2
																			FOXB1
																			FOXC2
																			FOXD2
																			FOXD3
																			FOXE1
																			FOXF1
																			FOXG1-AS1
																			FOXJ1
																			FOXK2
																			FOXL2
																			FOXO1
																			FOXP1-AS1
																			FOXP4
																			FOXP4-AS1
																			FPR1
																			FPR2
																			FRAS1
																			FREM2
																			FRG1
																			FRG1BP
																			FRG1CP
																			FRG1KP
																			FRMD1
																			FRMD5
																			FRMD6
																			FRMD8
																			FRMD8P1
																			FRMPD4
																			FRY
																			FRYL
																			FSIP2-AS1
																			FST
																			FSTL1
																			FTCD
																			FUCA1
																			FUOM
																			FUS
																			FUT1
																			FXYD3
																			FXYD5
																			FYB
																			FYCO1
																			FZD10
																			FZD10-AS1
																			FZD7
																			FZD9
																			FZR1
																			G0S2
																			G2E3-AS1
																			GAB1
																			GABBR1
																			GABRA1
																			GABRA4
																			GABRA6
																			GABRD
																			GABRE
																			GABRG2
																			GABRQ
																			GABRR2
																			GAD1
																			GAD2
																			GADD45B
																			GADD45G
																			GAGE12G
																			GAGE12J
																			GAGE13
																			GAGE2A
																			GALE
																			GALNT12
																			GALNT13
																			GALNT15
																			GALNT16
																			GALNT17
																			GALNT3
																			GALNT6
																			GALNTL6
																			GAS1
																			GAS2L2
																			GAS2L3
																			GASAL1
																			GASK1B
																			GATS
																			GBE1
																			GBGT1
																			GBP2
																			GBP3
																			GBP6
																			GBX2
																			GCNA
																			GDA
																			GDAP1
																			GDF15
																			GDPD3
																			GEM
																			GEMIN7
																			GEMIN8P4
																			GFI1B
																			GFM2
																			GFRA1
																			GGNBP2
																			GHR
																			GHRHR
																			GHRLOS
																			GHSR
																			GINS4
																			GIP
																			GIPC3
																			GIPR
																			GIT2
																			GJB2
																			GJB3
																			GJD2
																			GK
																			GKAP1
																			GLDN
																			GLIS1
																			GLIS3
																			GLP1R
																			GLP2R
																			GLRA2
																			GLRA3
																			GLT1D1
																			GLYAT
																			GMFG
																			GNA14-AS1
																			GNB1L
																			GNB5
																			GNG11
																			GNG13
																			GNG2
																			GNG3
																			GNG8
																			GNLY
																			GNRH1
																			GOLGA2P5
																			GOLGA6FP
																			GOLGA6L1
																			GOLGA6L10
																			GOLGA6L22
																			GOLGA6L24
																			GOLGA6L25
																			GOLGA6L26
																			GOLGA6L6
																			GOLGA8CP
																			GOLGA8DP
																			GOLGA8IP
																			GP2
																			GPAM
																			GPAT3
																			GPC3
																			GPCPD1
																			GPD1
																			GPM6A
																			GPNMB
																			GPR101
																			GPR132
																			GPR141
																			GPR15
																			GPR150
																			GPR157
																			GPR158
																			GPR158-AS1
																			GPR161
																			GPR183
																			GPR199P
																			GPR1-AS
																			GPR20
																			GPR22
																			GPR26
																			GPR37L1
																			GPR39
																			GPR4
																			GPR42
																			GPR52
																			GPR6
																			GPR65
																			GPR68
																			GPR83
																			GPR84
																			GPR85
																			GPRASP1
																			GPRASP2
																			GPRASP3
																			GPRC5A
																			GPRC5C
																			GPRC5D-AS1
																			GPRIN3
																			GPSM3
																			GPX3
																			GPX7
																			GPX8
																			GRAMD1A
																			GRAPL
																			GREM1
																			GREM1-AS1
																			GRHL1
																			GRHL3
																			GRIA1
																			GRIA3
																			GRIA4
																			GRID2IP
																			GRIK1
																			GRIN1
																			GRIN2A
																			GRIN2D
																			GRINA
																			GRIP2
																			GRM2
																			GRP
																			GRPEL2
																			GS1-600G8.3
																			GSDMB
																			GSG1L
																			GSK3B
																			GSTM1
																			GSTM5
																			GSTZ1
																			GTF2A1L
																			GTF2H2B
																			GTF2IP20
																			GTF2IRD2
																			GTSE1
																			GUCA1B
																			GULP1
																			GUSBP10
																			GUSBP3
																			GVINP1
																			GYG1
																			GYPB
																			GZMH
																			GZMM
																			H1-1
																			H1-2
																			H1-5
																			H19
																			H1-9P
																			H1FNT
																			H2AC12
																			H2AC16
																			H2AC25
																			H2AC4
																			H2BC11
																			H2BC20P
																			H2BC3
																			H3C11
																			H3C14
																			H3C15
																			H3C2
																			H3C7
																			H4C14
																			H4C2
																			H4C6
																			HABP4
																			HAL
																			HAMP
																			HAO2
																			HAPLN1
																			HAPLN3
																			HAR1A
																			HAS1
																			HAS2
																			HAS2-AS1
																			HAVCR1P1
																			HAVCR2
																			HBA1
																			HBA2
																			HBB
																			HBD
																			HBM
																			HBQ1
																			HBS1L
																			HCAR2
																			HCFC1
																			HCFC1-AS1
																			HCG24
																			HCG27
																			HCG8
																			HCK
																			HCP5
																			HDC
																			HEATR9
																			HECW2
																			HELLS
																			HEMGN
																			HENMT1
																			HERC2P3
																			HERC2P4
																			HERC2P7
																			HERC4
																			HERPUD2-AS1
																			HES1
																			HES4
																			HES5
																			HFE
																			HGF
																			HGFAC
																			HHIPL2
																			HHLA2
																			HIGD1A
																			HIGD1C
																			HILPDA
																			HILPDA-AS1
																			HILS1
																			HIP1
																			HIPK1-AS1
																			HIPK2
																			HIST1H1T
																			HIST1H4A
																			HIST1H4F
																			HIST1H4G
																			HK2
																			HK3
																			HKDC1
																			HLA-DOB
																			HLA-DQA2
																			HLA-DRA
																			HLA-DRB1
																			HLA-DRB3
																			HLA-DRB4
																			HLA-DRB5
																			HLA-DRB6
																			HM13
																			HMGA1P7
																			HMGA2
																			HMGA2-AS1
																			HMGB2
																			HMGCR
																			HMGCS1
																			HMGN3-AS1
																			HMOX1
																			HNF1A
																			HNF4G
																			HNMT
																			HNRNPC
																			HNRNPR
																			HOMER1
																			HOOK2
																			HOPX
																			HOXA7
																			HOXB13
																			HOXB3
																			HOXC4
																			HOXD10
																			HOXD11
																			HOXD4
																			HPCA
																			HPD
																			HPGD
																			HPGDS
																			HPN
																			HPN-AS1
																			HPRT1
																			HPS1
																			HPSE2
																			HR
																			HRC
																			HRH2
																			HROB
																			HS3ST2
																			HS3ST3B1
																			HS6ST2
																			HSD11B1
																			HSD11B2
																			HSD17B1
																			HSD17B14
																			HSFY2
																			HSP90AA1
																			HSP90AB4P
																			HSPA12B
																			HSPA1A
																			HSPA1B
																			HSPA1L
																			HSPA4
																			HSPA4L
																			HSPA6
																			HSPA7
																			HSPA8
																			HSPB1
																			HSPB3
																			HSPB7
																			HSPB8
																			HSPBAP1
																			HSPH1
																			HTR1B
																			HTR1D
																			HTR1F
																			HTR2A
																			HTR2C
																			HTR3A
																			HTR3E
																			HTR5A
																			HTR6
																			HTR7
																			HYAL3
																			IBA57-AS1
																			ICAM1
																			ICAM5
																			ICOS
																			ICOSLG
																			ID1
																			ID3
																			IDI1
																			IDS
																			IDS2
																			IER3
																			IER5
																			IER5L
																			IFI27
																			IFI30
																			IFI44L
																			IFI6
																			IFITM2
																			IFITM3
																			IFNA13
																			IFNA2
																			IFNA6
																			IFNA8
																			IFNK
																			IFT80
																			IGF1
																			IGF2
																			IGF2BP2-AS1
																			IGF2BP3
																			IGFBP2
																			IGFBP3
																			IGFBP5
																			IGFBP6
																			IGFBPL1
																			IGFL4
																			IGFN1
																			IGHG3
																			IGHG4
																			IGHGP
																			IGK
																			IGKC
																			IGLC1
																			IGLV1-50
																			IGSF1
																			IHO1
																			IK
																			IKBIP
																			IKBKE
																			IKZF1
																			IKZF3
																			IL10RA
																			IL11
																			IL12A
																			IL12RB2
																			IL13RA2
																			IL16
																			IL17B
																			IL18
																			IL18RAP
																			IL1A
																			IL1B
																			IL1R2
																			IL1RAP
																			IL1RL1
																			IL1RL2
																			IL1RN
																			IL21R
																			IL27RA
																			IL2RA
																			IL2RG
																			IL32
																			IL36B
																			IL36RN
																			IL3RA
																			IL4
																			IL6
																			IL6-AS1
																			IL6R
																			IL6ST-DT
																			IL7R
																			ILDR2
																			IMMP1L
																			IMPDH1
																			IMPG1
																			IMPG2
																			ING2-DT
																			INHBE
																			INKA2
																			INMT
																			INMT-FAM188B
																			INPP4A
																			INPP4B
																			INPP5D
																			INS
																			INSC
																			INSIG1
																			INS-IGF2
																			INSM2
																			INSRR
																			INSYN2A
																			IP6K3
																			IPW
																			IQCH
																			IQCJ-SCHIP1
																			IQCN
																			IQGAP2
																			IQGAP3
																			IQSEC3-AS1
																			IRAG1-AS1
																			IRAK1
																			IRAK2
																			IRAK3
																			IRF4
																			IRF5
																			IRF7
																			IRX5
																			ISLR
																			ISLR2
																			ISM1
																			ITFG1
																			ITFG1-AS1
																			ITGA10
																			ITGA11
																			ITGA3
																			ITGA8
																			ITGA9
																			ITGB1-DT
																			ITGB2
																			ITGB8
																			ITGBL1
																			ITIH2
																			ITPK1
																			ITPKA
																			ITPR1
																			ITPR1-DT
																			ITPR2
																			ITPR3
																			JAG2
																			JAK3
																			JAKMIP3-AS1
																			JCHAIN
																			JDP2
																			JMJD1C
																			JMJD1C-AS2
																			JMJD4
																			JMJD6
																			JPH3
																			JUNB
																			KALRN
																			KANK4
																			KANSL1-AS1
																			KAT6A
																			KBTBD8
																			KCNA2
																			KCNA5
																			KCNAB1
																			KCNB1
																			KCNB2
																			KCNC2
																			KCND3
																			KCNE4
																			KCNE5
																			KCNG3
																			KCNH7
																			KCNH8
																			KCNIP2-AS1
																			KCNIP4
																			KCNJ1
																			KCNJ12
																			KCNJ18
																			KCNJ2
																			KCNJ2-AS1
																			KCNJ3
																			KCNJ6
																			KCNK15
																			KCNK15-AS1
																			KCNK17
																			KCNK2
																			KCNK3
																			KCNK5
																			KCNK6
																			KCNMA1
																			KCNMB4
																			KCNN3
																			KCNN4
																			KCNQ1DN
																			KCNQ1OT1
																			KCNQ2-AS1
																			KCNQ3
																			KCNQ5
																			KCNQ5-DT
																			KCNS1
																			KCNS2
																			KCNV1
																			KCTD11
																			KCTD12
																			KCTD7
																			KDF1
																			KDM4C
																			KDM5D
																			KDM8
																			KDR
																			KHDRBS3
																			KIAA1217
																			KIAA1257
																			KIAA1456
																			KIAA1671
																			KIAA1671-AS1
																			KIAA1683
																			KIAA2012
																			KIF12
																			KIF13B
																			KIF14
																			KIF19
																			KIF21A
																			KIF25
																			KIF26B
																			KIF27
																			KIF5A
																			KIRREL2
																			KIRREL3-AS2
																			KISS1R
																			KIT
																			KIZ
																			KL
																			KLF1
																			KLF10
																			KLF13
																			KLF15
																			KLF16
																			KLF17
																			KLF4
																			KLF5
																			KLF6
																			KLF8
																			KLHDC9
																			KLHL1
																			KLHL10
																			KLHL13
																			KLHL21
																			KLHL29
																			KLHL33
																			KLHL4
																			KLHL6
																			KLK4
																			KLK7
																			KLRC1
																			KLRC2
																			KLRC3
																			KLRC4-KLRK1
																			KLRF1
																			KLRG2
																			KLRK1
																			KMT2B
																			KNCN
																			KNG1
																			KNL1
																			KREMEN1
																			KREMEN2
																			KRT1
																			KRT14
																			KRT17
																			KRT17P1
																			KRT17P2
																			KRT18
																			KRT19
																			KRT2
																			KRT222
																			KRT38
																			KRT81
																			KRT83
																			KRT86
																			KRTAP19-1
																			KRTAP4-4
																			KRTAP5-7
																			KRTAP5-8
																			KY
																			KYNU
																			L1CAM
																			LAMA1
																			LAMA3
																			LAMA5
																			LAMB2P1
																			LAMB3
																			LAMB4
																			LAMC2
																			LAMP5
																			LAMP5-AS1
																			LAPTM5
																			LAT
																			LAT2
																			LCK
																			LCN10
																			LCP1
																			LCTL
[truncated: 3,156 more rows]
